# Supplementary material for: Integrative Analysis of Hippocampus Gene Expression Profiles Identifies Network Alterations in Aging and Alzheimer’s Disease
Source: Front Aging Neurosci. 2018 May 23;10:153. doi: 10.3389/fnagi.2018.00153 (PMC5974201; doi:10.3389/fnagi.2018.00153)
Supplement: DATA SHEET 1 — Up-regulated and down-regulated interactions of young vs. aging, aging vs. AD and young vs. AD. [file Data_Sheet_1.XLS]

## Sheet: Young vs Ageing(Up)
Node1	Node2
PLA2G4A	VIM					Network Information
EBF1	RELA					Edges – 838
EBF1	CEBPD					Nodes – 644
EHHADH	ACADS
FOS	PSMC5
FOS	JUND
FOS	CD40LG
FOS	HMGA1
FOS	NFKB1
FOS	UBC
FOS	MITF
FOS	JUP
FOS	OSGEP
FOS	JUNB
FOS	CEBPG
FOS	HMGCS1
FOS	JUN
FOS	SPTLC2
FOS	TAF7
FOS	SMAD3
FOS	NFE2L2
FOS	CCL4
FOS	MAPK11
FOS	LPIN1
FOS	CCL5
FOS	UGP2
FOS	IL2
FOS	HGS
FOS	GNAZ
FOS	PPP1R15A
FOS	ITGB5
FOS	NPPA
FOS	ITGA5
FOS	HSPA5
FOS	ETS1
FOS	MYC
FOS	RAB5B
FOS	PRMT1
FOS	G3BP1
FOS	VDR
FOS	PNPO
FOS	NFATC3
FOS	SPI1
FOS	CTNNB1
FOS	PLAU
FOS	RAD9A
FOS	GADD45A
FOS	RFX1
FOS	KAT2A
FOS	PRPF40A
FOS	PML
FOS	ZNF143
FOS	TBP
FOS	USF2
FOS	GATA2
FOS	SMARCA4
FOS	MTR
FOS	SP2
FOS	PRKACA
FOS	HNRNPA1
FOS	TAF1
FOS	ELK4
FOS	FOSL1
FOS	SRF
FOS	STAT3
FOS	TRAF2
FOS	SDC2
FOS	BTK
FOS	LPL
FOS	KHSRP
FOS	S100A6
FOS	GLO1
FOS	PPIA
FOS	RB1
FOS	CDK4
FOS	RPS6KA2
FOS	YBX1
FOS	PDE6D
FOS	HNRNPC
FOS	UPP1
FOS	TMEM53
FOS	TSC22D3
FOS	LDLR
FOS	TYK2
FOS	BCL2
FOS	MAFK
FOS	PGD
FOS	TOMM40
FOS	HEXA
FOS	STIP1
FOS	KIAA0101
FOS	RAB11B
FOS	MVD
FOS	GTF2F1
FOS	GATAD2A
FOS	PTGER4
FOS	RELA
FOS	NPHP4
FOS	MAPK7
FOS	RAB3A
FOS	RBM4
FOS	PCNT
FOS	ACP5
FOS	TNRC6B
FOS	P4HB
FOS	TNFRSF1A
FOS	SGK1
FOS	ATF7
FOS	PLEC
FOS	NCOR2
FOS	VIM
FOS	EDN1
FOS	PGP
FOS	FOSL2
FOS	SYK
FOS	CD14
FOS	SHC1
FOS	WDR45
FOS	MT2A
CAV1	FOS
MAPK3	FOS
MAPK3	CEBPB
MAPK3	UBC
FOXA1	HSPB1
TNFRSF1A	BAG4
TNFRSF1A	UBC
SNIP1	TGFB1
ALS2CR11	VIM
RPS25	UBC
HMGN3	PRPF4B
HMGN3	PRKAA2
HMGN3	PAK4
TRIM28	VIM
CEBPB	SGPP1
CEBPB	CHPT1
CEBPB	NR3C1
CEBPB	IL4
CEBPB	EGR1
CEBPB	PARD6A
CEBPB	STAT3
CEBPB	DAPK1
CEBPB	ATF4
CEBPB	EP300
CEBPB	NFKBIA
CEBPB	INHBE
CEBPB	KLHL12
CEBPB	EBF1
CEBPB	EHMT2
CEBPB	ESCO1
CEBPB	UBC
CEBPB	ESR1
CEBPB	CTCF
CEBPB	MDH1
CEBPB	NARS
CEBPB	EGFR
CEBPB	NRF1
CEBPB	PLXNB1
CEBPB	FOS
PTK2B	SHC1
C3	CEBPB
C3	C5
SUZ12	AEBP2
SUZ12	WNT10B
AEBP2	MAX
MAPK12	FOS
COL2A1	TGFB1
ATP5B	FOS
CNR1	GNAI3
XRCC6	SDHC
PTEN	FOS
SYK	LAT
SYK	TNFRSF1A
SYK	TNFRSF1B
SYK	CBL
SYK	PIK3CA
SYK	AKT1
SYK	SLC4A1
SYK	EZR
SYK	RELA
SYK	UBC
SYK	SH2B2
SYK	ZBTB12
GPX1	MGST1
TGFB1	EBF1
TGFB1	ELN
TGFB1	CEBPB
TGFB1	CDKN1A
TGFB1	UBC
TGFB1	DCN
TGFB1	FOS
INHBA	TGFB1
TYROBP	B2M
WBP11	VIM
TGFBR1	NEK6
TGFBR1	WDR61
TGFBR1	ACVR1
TGFBR1	UBC
TGFBR1	FKBP1A
TGFBR1	OXSR1
TGFBR1	PREB
ETS1	FOS
FGF1	FOS
NOS1	UBC
GFAP	VIM
PLSCR1	ATG12
PLSCR1	DHRS1
PLSCR1	SHC1
PLSCR1	C10ORF10
PLSCR1	ATN1
IL13	FOS
UTP14A	VIM
MAPK11	FOS
MAOB	UBC
UBB	HIF1A
COMT	MAOB
ARHGEF12	CD44
TLR3	RELA
RELA	CEBPD
RELA	EP300
RELA	TIMP1
RELA	EGR1
RELA	CEBPB
RELA	UBC
RELA	SCYL3
RELA	FOS
SS18L1	STAT3
UPP1	VIM
BMP2	FOS
GOPC	VIM
VCAN	CD44
EIF3A	RNF139
BCL2	BAG3
BCL2	MAX
BCL2	UBC
BCL2	CTCF
COL8A2	CTCF
IRF1	CD44
SMAD1	UBC
POLD2	CDKN1A
MMP9	CD44
RECQL5	TIMP1
TREM2	TYROBP
TIMP1	CD63
TIMP1	MMP14
TIMP1	FOS
MED23	RELA
HLA-DRA	TAF1
HLA-DRA	CD82
TAF1	FOS
INPP5D	GAB2
INPP5D	UBC
HSP90AA1	VEGFA
FYN	PTPN6
HDAC5	MAFF
SPP1	CD44
MMP7	CD44
MMP7	ITGB4
MEPCE	RPS2
MYC	POLR2B
MYC	RBM28
MYC	RPL35
MYC	FOS
MYC	PSMA4
MYC	CEBPD
MYC	CCNT1
MYC	UBE2G2
MGST1	TYK2
MGST1	ADH1A
MGST1	ALDH3B2
TYK2	LYN
TYK2	PTPN6
TYK2	FOS
TYK2	IRS2
ANP32A	FOS
APLNR	CCL27
COPS6	MAFF
GNA12	ACTB
TP53	CD44
TP53	HIF1A
TP53	VEGFA
TP53	TGFB1
TP53	UBC
TP53	FOS
ALB	CD44
EGR1	FOS
EGR1	TGFB1
CDK2AP2	FOS
STOM	UBC
STAT3	CD44
STAT3	VEGFA
STAT3	FOS
STAT3	CNTF
STAT3	CEBPB
STAT3	CEBPD
REL	ELF1
JUN	CD44
JUN	HIF1A
JUN	VEGFA
JUN	KLF6
JUN	MBIP
JUN	VIM
JUN	BCL6
JUN	TGFB1
SERPINA3	APP
APP	SERPINA3
APP	SHC1
GARS	CD44
ELF1	RB1
CYTH1	ITGB2
MTHFD2	MYC
MAP2K5	FOS
SYN1	VIM
VEGFA	APLNR
VEGFA	CD44
VEGFA	SOD2
VEGFA	NOTCH4
VEGFA	BAX
VEGFA	BMP2
VEGFA	VWF
VEGFA	PLAUR
VEGFA	EFNB2
VEGFA	SPARC
VEGFA	GJA1
CXCL1	CXCR4
FGF2	CEBPB
VIM	CD44
VIM	COPS6
VIM	GADD45A
VIM	CDH2
VIM	SMAD3
VIM	TNNT1
VIM	ZEB1
VIM	CDKN1A
VIM	MYL2
VIM	TUBGCP4
VIM	PKN1
VIM	NR1H2
VIM	TNFRSF14
VIM	RABAC1
VIM	CASP3
VIM	AURKB
VIM	GOPC
VIM	RAD51
VIM	HAP1
VIM	SETDB1
VIM	CASP8
VIM	BRD1
VIM	PLA2G4A
EGFR	CEBPB
TSC22D4	TYK2
CD4	FOS
HLA-B	CD4
GRM5	FOS
SKIL	UBC
HIF1A	UBC
HIF1A	MAX
HIF1A	EP300
HIF1A	LDHA
HIF1A	VEGFA
HIF1A	PFKFB3
PBX3	RPLP0
ITGB2	HIF1A
ITGB2	CYTH1
GADD45A	TLE1
GADD45A	PACSIN1
GADD45A	PIM2
UBC	S100A10
UBC	NEDD4
UBC	HLA-A
UBC	RELA
UBC	EIF3A
UBC	TGFBR1
UBC	XRCC6
UBC	IRAK1
UBC	USP8
UBC	SYK
UBE2I	JUN
UBE2I	BCL2
IGF1	FOS
S100A10	STAT3
S100A10	COPS6
S100A10	SETDB1
S100A10	TCF4
SP1	VEGFA
SP1	BCL6
SETDB1	CDKN1A
AP2A1	FOS
KRTAP4-12	PLSCR1
HLA-C	UBC
CD44	EPB41
CD44	TGFBR1
CD44	FGF1
CD44	VCAN
CD44	FYN
CD44	ERBB2
CD44	MYC
CD44	EZR
CD44	MSN
CD44	NCAM1
CD44	CD74
CD44	IRF7
CD44	IRF3
CD44	SRGN
CD44	CSK
CD44	B2M
CD44	FGF2
CD44	PTAFR
CD44	EGFR
CD44	CD4
CD44	HLA-B
CD44	NF2
CD44	IGF1
CD44	HYAL2
CD44	HLA-C
CD44	STAB2
CD44	MADCAM1
CD44	COL1A1
CD44	FN1
CD44	ACTB
SMARCB1	CEBPB
LTBP1	TGFB1
ATP6V0D1	FOS
NCOA1	FOS
TRAF6	NFKBIA
AGPAT1	FOS
RPS6KA1	CEBPB
RPS6KA1	FOS
DYNLL1	VIM
VCL	SNRPG
VCL	CDH2
PPP1CA	ACTB
ERCC2	FOS
ANXA7	VIM
HNF4A	NFKBIA
NOTCH1	VEGFA
NOTCH1	FOS
MAD1L1	MAX
ZW10	CENPA
ZW10	HDAC3
SUMO1	FOS
ARF6	UBC
PAX5	UBC
PPP2R5D	RELA
ALG3	CEBPB
AP1M2	FTH1
FTH1	UBC
CENPA	FOS
SMAD2	CEBPB
ACTN1	CEBPA
INTS10	STAT3
METAP2	MAPK3
APOE	UBC
UCHL5	TGFBR1
NPL	TAL1
TAL1	UBC
FMOD	TGFB1
ABL1	GPX1
ABL1	C3
EXT2	CDKN1A
HOMER3	CEBPB
ELK4	FOS
CYP2D6	MAOB
TGIF1	CTBP2
FCRL3	SYK
ITPKB	CALML6
ITPKB	CALML3
CXCR4	GNAI3
CXCR4	UBC
HADHA	UBC
ADRB2	UBC
SDC2	EXT2
CSF1R	C1QA
ODC1	FOS
ODC1	UBC
GLA	HIF1A
RYK	VIM
MAFG	VIM
LPL	NCOR2
GMNN	UBC
RAD21	ZFP36
HADHB	CDKN1A
HADHB	UBC
LDHA	SDS
TCF4	ID3
TCF4	TGIF1
RPLP0	UBC
CDK5RAP3	UBC
RFX5	CD74
AKTIP	CEBPB
BTLA	PTPN6
ILK	FOS
CCK	FOS
CDK4	FOS
DOLPP1	FOS
VPS4A	UBC
ZEB1	ZFP36
COPB2	UBC
TYRO3	VEGFA
BHLHE40	CEBPB
HSPB1	NPR2
HSPB1	MAGED1
IGSF21	HSPB1
CARD8	FOS
TSC22D3	FOS
CTNNB1	VEGFA
ABLIM3	FOS
SLC9A3R1	MSN
TBP	CEBPD
TBP	FOS
TBP	RB1
CDC45	FOS
GLI2	SKI
ZFP36L1	MYC
ARL6IP5	FOS
MAFK	RELA
MAFK	RYR1
FECH	MAFF
DDA1	FOS
RTN4	BCL2
ANXA1	FOS
ID1	MAFF
NFASC	SDCBP
ACD	CEBPB
TLR4	RELA
ATP5G1	FOS
GAPDH	ENO1
PKN1	VIM
RPP14	SYK
MTA1	HIF1A
MAP2K1	SHC1
VHL	UBC
VHL	VEGFA
EMD	BANF1
PRKCA	ITPKB
CCHCR1	FOS
GAST	FOS
CEBPA	CEBPB
FBXO5	FOS
TRIP6	JUN
TRIP6	FOS
CX3CR1	GNAI3
FKBP1A	FOS
DDB1	UBC
ARRB2	UBC
NFKBIA	PRKCD
NFKBIA	PRKCA
NFKBIA	TP53
NFKBIA	HSPB1
NFKBIA	AURKA
NFKBIA	UBC
NFKBIA	SKP1
NFKBIA	IKBKAP
NFKBIA	TCF4
NFKBIA	APP
NFKBIA	ARRB2
PABPC1	UBC
STAT5A	CEBPB
SH3GL3	VIM
GJA1	UBC
GJA1	MAPK3
ITGAM	C3
HBB	UBC
NOC4L	VIM
FLNA	FURIN
FLNA	KCNJ2
FLNA	CEACAM1
SPTBN2	UNC13B
IRF9	RELA
CCND3	CEBPB
ABCC3	CEBPB
GDNF	FOS
SPTAN1	VIM
AFF1	FOS
KDM1A	RB1
IRAK1	UBC
IRAK1	ANXA1
PTPRE	MAPK3
ESR1	FOS
ESR1	CEBPB
WNT10B	CEBPB
FDFT1	FOS
TUBGCP4	VIM
RGS20	UBC
RB1	E2F4
RB1	UBC
RB1	FOS
RB1	ELF1
RB1	BDP1
RB1	KDM5B
RB1	CEBPB
IL1B	FOS
CBX5	FOS
PTPN12	SHC1
NFYA	SHC1
SKI	GLI3
SKI	UBC
MARK4	UBC
FAM171A1	MAFF
EP300	HSPB1
EP300	TGFBR1
EP300	CEBPB
EP300	VEGFA
EP300	FOS
EP300	CEBPD
VCP	NFKBIA
COL16A1	MAFF
UBA52	LAPTM5
SIN3A	BCL6
SMARCA2	CEBPD
SORT1	FOS
PPP1CC	ACTB
TCF12	UBE2D3
CYFIP1	FXR2
PRKACA	NFKBIA
PRKACA	FOS
PRKACA	VIM
PLK1	UBC
RABAC1	VIM
SELP	FOS
DKK1	FOS
FAM107A	VIM
EXOC8	JUN
CDS2	CEBPB
JAK2	FOS
HLA-A	RFX5
HLA-A	UBC
HSPG2	SPARC
CPNE2	CDKN1A
BRCA1	CEBPB
MRPL24	MYC
NFATC2	VIM
E2F6	ENO1
UBE2D3	NFKBIA
HDAC3	NFKBIA
SPI1	CSF1R
SPI1	SYK
SPI1	CEBPD
TRIM25	UBC
TEX11	ALS2CR11
STAT1	FOS
SRF	CEBPB
SRF	FOS
SRF	PYCARD
SRF	ZFP36
SMAD7	FOS
GZF1	MAFF
IRS2	PLCG1
IRS2	UBC
NCOR2	FOS
NCOR2	BCL6
PPP2CA	UBC
TLE1	CDKN1A
CTGF	FOS
CWC27	MAFF
TMSB4X	TLE1
YWHAG	ZFP36
ZNF217	CTBP2
SMAD9	NAGK
SMAD9	HEYL
SMAD9	DNAJA3
SMAD9	AFF1
SMAD9	CHPF
SMAD9	MGAT1
CAPN2	FOS
CTBP1	FGR
ZBTB7A	ZFP36
DAG1	SHC1
IGF1R	UBC
CEBPD	BATF
CEBPD	RXRA
CEBPD	UBC
CEBPD	HDAC3
CEBPD	PIM3
CBL	FCER1G
USP13	LAPTM5
FGF23	FGFR1
FOSL2	FOS
EDN1	HIF1A
EDN1	ADRA1D
EDN1	JUN
EDN1	ADM
ADM	HIF1A
USP8	UBC
STAT6	CEBPB
RBM28	DDX56
TNNT1	VIM
SMAD3	GGA1
STK3	FOS
OPRM1	UBC
CHAF1A	FOS
ACTB	PFN1
ACTB	PSTPIP1
ACTB	SRF
ACTB	EMD
ACTB	HMGN3
ACTB	CFL1
ACTB	HNRNPAB
ACTB	FLII
ACTB	MEPCE
ACTB	RAC2
ACTB	EP400
ACTB	FLNA
ACTB	RXRA
ACTB	SMAD9
ACTB	APC2
ACTB	ZBTB7A
ACTB	SPTAN1
ACTB	CYFIP1
ACTB	SPTBN2
USF2	HMOX1
HMOX1	AKT1
HMOX1	UBC
HMOX1	VEGFA
SMARCD1	FOS
SDC4	CASK
SDC4	UBC
ID2	CDKN1A
MAX	GADD45A
MAX	SHC1
CRHBP	UCN
SYNCRIP	UBC
CCL20	CEBPB
LAPTM5	UBC
APLP1	VIM
PFKP	DYNLL1
NDN	HIF1A
YES1	PTPN6
CD59	FOS
YY1	FOS
REST	ZFP36
ANXA2	FOS
UCN	FOS
JUNB	BCL6
CRHR2	UCN
GNAS	UBC
CCDC85B	ZFP36
PSMC5	FOS
NIF3L1	VIM
PEA15	MAPK3
MED6	CEBPB
SDCBP	UBC
BCL6	EBF1
BCL6	CTCF
NFE2L2	PPARG
MRTO4	MYC
JUND	FOS
JUND	BCL6
SIAH2	UBC
AKT1	FOS
AKT1	CD44
AOX1	MAOB
ZFP36	UPF2
ZFP36	EXOSC8
ZFP36	STAT2
ZFP36	NUP214
ZFP36	YWHAG
ZFP36	XRN1
ZFP36	CCDC85B
ZFP36	EXOSC6
CTCF	TGFB1
CTCF	VEGFA
CTCF	ZFP36
CHGB	CDKN1A
STX1A	VIM
PI4KA	PLCD3
PLCD3	RAD21
CSNK2A1	FOS
ITGB4	VIM
SELL	CD44
FGR	MAX
CBS	UBC
CTTNBP2NL	FOS
ATN1	VIM
CRMP1	VIM
CCNK	CEBPB
DVL2	FOS
CDKN1A	FOXA1
CDKN1A	MCM6
CDKN1A	EP300
CDKN1A	GAPDH
CDKN1A	MAX
CDKN1A	HDAC1
CDKN1A	CDKN2C
CDKN1A	FOXA2
CDKN1A	STAT3
CDKN1A	CSRP3
CDKN1A	JUN
CDKN1A	NR3C1
CDKN1A	CDC7
CDKN1A	TSG101
CDKN1A	GMNN
CDKN1A	GADD45B
CDKN1A	RB1
CDKN1A	RAB1A
CDKN1A	CEBPA
CDKN1A	ANGPT2
CDKN1A	CDK14
CDKN1A	CDC6
RXRA	SYK
RXRA	UBC
RXRA	EHHADH
MAN2A2	VIM
JAK1	FOS
A2M	CDKN1A
SPARC	APP
SPARC	COL3A1
THAP1	TP53
SOX9	TRAF2
SHC1	PLCG1
SHC1	APP
SHC1	ILK
SHC1	CALCOCO2
SHC1	ESR1
SHC1	TCF4
SHC1	BCR
SHC1	EGFR
SHC1	PRKCA
SHC1	DAG1
SHC1	GRB7
SHC1	PLSCR1
SHC1	GRB2
SHC1	LYN
ATPIF1	FOS
SIRT6	VIM
BGN	TGFB1
PSAP	BRCA1
PSAP	MAFF
HSF1	UBC
MAFF	NEDD8
MAFF	NR3C1
MAFF	TUBB
MAFF	NRF1
MAFF	RHOB
MAFF	PSAP
MED26	CEBPB
FGFR1	UBC
TERF1	UBC
C6ORF1	FOS

## Sheet: Young vs Ageing(Down)
Node1	Node2
GNAO1	GNAI1					Network Information
PAK4	YWHAZ					Edges – 663
PAK4	PRNP					Nodes – 487
PAK4	MAP2K4
E2F1	JUND
E2F1	RAC1
E2F1	TRIM37
E2F1	YWHAZ
SNAPC5	BATF
TAF1	EDF1
UBA52	YY1
EDF1	CALM1
POLR2L	CCDC85B
EGR1	MAPK1
ALG3	CTCF
CTCF	GGT7
CTCF	FOXA1
CTCF	GALNT14
CTCF	MAPK14
CTCF	DHRS1
CTCF	GOT2
CTCF	SNAPC5
CTCF	PDGFRA
CTCF	DYNLL1
CTCF	MAPK1
CTCF	EXT2
CALM1	TCF4
CALM1	TAF1
CALM1	HSP90AA1
CALM1	MAPT
CALM1	EWSR1
CALM1	CSNK2B
CALM1	CSNK2A1
CALM1	ESR1
CALM1	GRB7
CALM1	MYO7A
CALM1	SRC
CALM1	DLG3
CALM1	CAMKK2
CALM1	EGFR
CALM1	CTCF
CALM1	GRK5
CALM1	CREB1
CALM1	MAFK
CALM1	RALA
CALM1	CLTB
CALM1	KCNQ2
CALM1	NR3C1
CALM1	GRIN1
CALM1	GRM5
CALM1	CAMKK1
CALM1	TBP
CALM1	H2AFX
CALM1	CASK
CALM1	DDX5
ENTPD6	ATXN1
MAP1LC3B	PRKCI
GRB2	HSPA5
GRB2	FGFR2
GRB2	NFYB
GRB2	APP
GRB2	DAG1
GRB2	PRNP
NFYB	FDPS
NFYB	CNTN2
NFYB	RAB3A
ATF2	CHD2
MX1	ACTB
RUVBL2	ATF2
RUVBL2	ACTB
TBK1	NFKB1
TBK1	YWHAE
TBK1	IRF3
TBK1	TNF
ADRA2C	YWHAZ
PSEN1	CDK5
JUND	SMAD4
JUND	COPS5
JUND	MAPK9
JUND	MAPK1
SS18L1	CREBBP
UBB	CDC20
UBB	EPS15
UBB	NR3C1
VPS25	UBB
TSG101	GRB2
RGS4	PLCB1
RGS4	ERBB3
NR3C1	RAD21
NR3C1	PYGB
NR3C1	SRC
NR3C1	TSG101
NR3C1	HSP90AA1
RFX5	HDAC2
HDAC2	MAFK
HDAC2	PI4KA
HDAC2	NR3C1
HDAC2	SRC
HDAC2	MAPK1
HDAC2	SETDB1
IDH3B	NR3C1
TRAF2	HSP90AA1
TRAF2	ATXN1
TCEA2	TRAF2
YY1	GTF2B
YY1	MECP2
YY1	HDAC2
YY1	CREBBP
YY1	RYBP
YY1	MDM2
YY1	ATF6
YY1	CREB1
YY1	SMAD4
YY1	FKBP1A
MBP	MAPK1
MBP	ATXN1
MMP7	DCN
MMP7	JUP
MMP7	MBP
SRC	IGF1
SRC	HSP90AA1
SRC	CDK5
SRC	YWHAB
SRC	MMP2
SRC	PIK3CA
SRC	AKT1
SRC	PRKCZ
SRC	ESR1
SRC	IKBKG
SRC	CREBBP
SRC	YWHAG
SRC	KIT
SRC	PLCG1
SRC	GAB2
SRC	HNF4A
SRC	PIK3R2
SRC	ABL1
SRC	KIFAP3
UBC	SRC
UBC	PSME1
UBC	YWHAZ
UBC	MAP3K7
UBC	VLDLR
UBC	YY1
UBC	COPS5
MMP1	COPS5
COPS6	MAFK
COPS5	PPARG
COPS5	JUND
COPS5	RNF139
COPS5	COPS6
HRAS	PBX3
HRAS	GRB2
HRAS	CALM1
HRAS	NCAM1
RAC1	TNF
RAC1	MAPK9
RAC1	PAK4
RAC1	PRPF4B
RAC1	CCND1
RAC1	ABI1
RAC1	MMP9
FMOD	TGFB3
PSME1	SETDB1
SETDB1	HDAC2
YES1	SRC
YES1	YWHAZ
NEDD8	UBB
IL13	PIK3R1
TGFB3	APP
INTS10	SP1
VCP	PSMC1
VCP	NUAK1
STAT6	MAPK1
RPS6KA2	MAPK1
PCNA	E2F4
PCNA	EP300
PCNA	RAD21
CCHCR1	E2F4
CCHCR1	POLR2C
KCNQ5	CALM1
EIF3I	ESR1
ZNF143	ZW10
SMAD7	UBB
HNF4A	MAPK1
TRAF6	MAPK1
TRAF6	UBB
BTRC	GLI3
MIF	GOT1
SRRM1	YWHAG
VLDLR	LPL
COMT	RAD21
PTGDS	ATXN1
PIK3R1	PSEN1
PLAT	MAPK1
UBE2D2	SMAD2
SRF	FHL2
SRF	CDIPT
SRF	ATF6
MXI1	PI4KA
PSMA1	CCDC85B
FUT8	RAD21
USF2	PPARGC1A
E2F4	MAPK1
E2F4	PI4KA
ANLN	E2F4
LNX1	CCDC85B
LNX1	NAGK
FKBP1A	ITPR1
FKBP1A	GATA2
BTLA	PTPN11
TCEB1	UBB
ILK	RAC1
SNAP25	SYT9
SNAP25	SYT1
SNAP25	UNC13B
SNAP25	VAMP2
RAB3B	SMAD4
PRKACA	YWHAZ
PAX5	YWHAZ
ID2	PAX5
MAP3K7	RBX1
MAP3K7	BMPR2
MAP3K7	MAPK1
FGFR4	UBC
HSP90AB1	JUND
ARAF	BATF
CEBPE	CTCF
PARP1	NFKB1
TRIM28	YWHAQ
FHL2	GATA2
FHL2	MAPK1
VAMP3	STX1A
NPY	CCL27
NPY	APP
PRKAR2A	PRKAR1A
PPARGC1A	UBC
ATN1	RAD21
PPP1CB	ACTB
CAMK2B	CALM1
PRMT1	ESR1
TBXA2R	YWHAZ
ZW10	CALM1
TUBB	BRCA1
TUBB	YWHAZ
PRKCI	CDC42
PPP2CA	PTN
PPP2CA	MAPK1
GTF2F1	FEZ1
GTF2F1	PTN
CDC42	GOPC
CDC42	CALM1
BUB3	HDAC2
YWHAG	PAFAH1B1
YWHAG	YWHAZ
TUBGCP4	YWHAG
ARL3	CALM1
ZNF638	CCDC85B
RPS6KB1	YWHAZ
COL12A1	CTCF
RBBP4	XRCC6
RBBP4	SP1
RBBP4	CREBBP
XRCC6	RBBP4
XRCC6	YWHAZ
SNTA1	CALM1
DCTN2	MAPK6
DCTN2	GNAO1
AR	CALM1
GATA2	PIK3CA
GATA2	PI4KA
AGRN	CACNA1A
ATP6V0D1	CTCF
TNK2	ARSE
TNK2	UBC
SYN1	CALM1
DGAT1	PLCB1
COPS2	GABPA
PTPN12	GRB2
RPS6KB2	SRC
ATP5A1	ATP6V0D1
ATP5A1	NR2C2
TRADD	PRKCZ
TRADD	BIRC2
PLCB3	CALM1
IGF1	MAPK1
USP13	DVL1
DNMT1	EBF1
POLR2I	CD2BP2
POLR2I	GTF2F1
NRF1	POLR2I
NRF1	PPP1CB
NRIP1	CCDC85B
KAT5	RAD21
MDM2	TSG101
MDM2	UBE2G2
MDM2	ESR1
PFKM	DYNLL1
ARL6IP5	NFKB1
CDIPT	EP300
COX6C	PTN
DVL1	CSNK2A1
BMPR2	MAPK8
CDK4	CDK14
H2AFX	NFYB
FCRL3	PTPN11
HTT	PTN
BRCA1	ECHS1
MAPK1	JUND
MAPK1	AP2S1
MAPK1	PPARA
MAPK1	HRAS
MAPK1	ELK4
MAPK1	SOX10
MAPK1	DUSP22
MAPK1	PLD2
MAPK1	PPP1CA
MAPK1	GNAO1
MAPK1	GSTA4
MAPK1	ESR1
MAPK1	GJA1
MAPK1	MBP
MAPK1	RAC1
MAPK1	PLA2G6
MAPK1	YWHAZ
MAPK1	APP
MAPK1	EGFR
MAPK1	IGF1
MAPK1	GATA2
MAPK1	MXI1
MAPK1	S1PR1
CRHR1	CALM1
UGT8	ASAH1
ASAH1	EBF1
STX1A	SYT1
STX1A	CFTR
SYT1	CALM1
TUBB3	KHDRBS1
TUBB3	GNG2
TUBB3	ANXA7
KHDRBS1	MAPK1
EP300	GIPC1
EP300	MAPK1
HDAC3	CALM1
HDAC3	EBF1
CTBP1	FGFR2
ZWINT	PAFAH1B1
PAFAH1B1	DCTN1
TRIM23	TSG101
ADORA1	CTCF
TOLLIP	ATXN1
STRN	CALM1
NFKB1	UBB
NFKB1	SKP1
SIN3A	CHD9
SIN3A	HDAC2
USP32	YWHAB
PSMC1	UBB
MMP9	PRKCZ
PLG	PRKCZ
YWHAQ	YWHAZ
NIF3L1	CCDC85B
NIF3L1	YWHAQ
NGF	A2M
NGF	NPY
SMAD4	MAPK8
SMAD4	BTRC
SMAD4	JUND
FGFR2	GRB2
FGFR2	EPHA4
FGFR2	PIK3R1
EPHA4	RAD21
CAMK2G	CALM1
FOXO3	GATA2
FOXO3	JUND
CKAP5	NFYB
SRRM2	YWHAB
YWHAB	YWHAZ
YWHAB	HDAC5
YWHAB	HRAS
YWHAB	CDKN1B
YWHAB	RNPS1
YWHAB	YWHAG
YWHAB	SPTAN1
TYK2	CRKL
TYK2	PTPN11
TYK2	CXCL9
CRKL	CTCF
GPI	CSNK2A1
MED23	RAD21
MED23	PARP1
MCRS1	PRKAR1A
PI4KA	SP1
PI4KA	RAD21
PI4KA	PLCB1
CTNNB1	PTN
CRBN	CTCF
MYO5A	CALM1
MAPK6	COPS6
REST	SYNJ1
REST	RPH3A
SYNJ1	CDK5
DLG3	CALM1
DRAP1	FEZ1
GOT1	MDH1
GOT1	NFYB
GOT1	MAPK8
GOT1	SP1
RIT2	CALM1
CCR7	APP
PDGFRA	FURIN
DDIT3	MAFK
DDIT3	JUND
DDIT3	BATF
RPS6KA5	MAPK3
TCF12	CREBBP
EGFR	MDH1
EGFR	CALM1
GSTP1	PTN
GSTP1	GSTZ1
GSTP1	MAPK8
CRK	FGFR2
CRK	ATXN1
SGTA	PTN
CHD8	CTCF
RHOA	ITPR1
RHOA	PRKCZ
RHOA	MAPK9
EXOSC10	RUVBL2
AKAP9	CALM1
CDS2	RAD21
CRHBP	CRH
CSNK2A1	ACAT2
CSNK2A1	CSNK2B
CSNK2A1	HDAC5
CSNK2A1	CALM1
CSNK2A1	HSP90AA1
HDAC5	GABARAP
HDAC5	GATA2
HDAC5	HSPA5
CSNK2B	PRKCZ
CSNK2B	GABPA
VRK3	CSNK2B
DAZAP2	TLE1
DAZAP2	UBB
EBF1	SRC
CNR1	GNAI1
OPRM1	CALM1
CRHR2	CRH
CRH	TUBB3
CWC27	MAFK
HSP90AA1	PPARA
HSP90AA1	CALM1
HSP90AA1	CSNK2A1
HSP90AA1	TJP1
HSP90AA1	SP1
HSP90AA1	EPRS
STAT2	COPS4
EPB41L3	YWHAZ
LIPA	PLCB1
FAM171A1	MAFK
NTRK2	UBB
UCP2	YWHAZ
PEA15	MAPK1
HMMR	CALM1
HMMR	MAPK1
ALDOA	CACNA1A
SREBF2	ATF6
CX3CR1	GNAI1
PUF60	YWHAG
DNM1	SNAP25
DNM1	PFN2
RGS3	YWHAZ
RGS3	ESR1
PPP3R1	CALM1
VDAC1	CSNK2B
CHD9	CTCF
CHD9	RAD21
PRNP	CSNK2B
PRKAA2	PRKAR1A
PRKAA2	PRNP
BCL2L1	CTCF
PTPN11	MAPK3
PTPN11	CEACAM1
PTPN11	BCR
PTPN11	PIK3R1
SMPD1	PTPN11
CCDC85B	COPS4
COPS4	CCDC85B
APLP1	CDK4
CCND1	CALM1
NCOR1	PPP1CB
NCOR1	CALM1
GZF1	MAFK
MAPK9	MAGED1
MAPK9	GRB2
MAPK9	MDFI
MAPK9	JUND
DAG1	GRB2
TTN	CALM1
GSTZ1	CYP3A5
GSTZ1	ALDH3B2
GSTA4	GSTZ1
ATP5C1	CHD2
ATP5C1	CA12
SP1	GRIN1
SP1	SPTLC2
SP1	HDAC2
SP1	MMP2
SP1	E2F1
SP1	MET
SP1	NFYB
SP1	ATP2A2
SP1	TRAF2
SP1	SMAD4
CDC73	CTCF
ITPA	POLR2I
ATXN1	EP300
ATXN1	CTCF
ATXN1	YWHAZ
ATXN1	SIX5
ATXN1	JUND
ATXN1	AKT1
ATXN1	RAD21
ESR1	PIK3R1
ESR1	GNAO1
FN1	SRC
FN1	PRKAR1A
CALR	APP
ATG2B	MAFK
SNCA	UBB
PBX3	PRMT1
PRKAR1A	TCF4
PRKAR1A	GRB2
PRKAR1A	CDK4
PRKAR1A	MAPK6
PRKAR1A	AKAP4
PRKAR1A	PRKCZ
PRKAR1A	AKAP11
PRKAR1A	EGFR
PRKCZ	AGRN
PRKCZ	AKT3
PRKCZ	YWHAZ
PRKCZ	SRC
PRKCZ	MAPK1
PRKCZ	RAC1
PRKCZ	EGFR
PRKCZ	RUVBL2
PRKCZ	SP1
PRKCZ	NFKB1
PRKCZ	RXRG
PRKCZ	GSK3B
PLCB1	CDIPT
PLCB1	RAD21
PLCB1	ITPKA
PLCB1	MAPK1
PLCB1	CAMK2B
SMAD2	MAPK1
SMAD2	NAGK
ITGAV	MAPK1
SST	ADORA1
SST	GHRH
YWHAZ	AKT1
YWHAZ	TUBB
YWHAZ	PRKCI
YWHAZ	CLIC4
YWHAZ	SH3GL1
YWHAZ	CSNK1A1
YWHAZ	CTNNB1
YWHAZ	ITGA4
YWHAZ	RGS3
YWHAZ	MAPK8
YWHAZ	PPP2R1A
YWHAZ	FOXO3
YWHAZ	ATXN1
YWHAZ	CRTC2
YWHAZ	AKT1S1
YWHAZ	BRAF
YWHAZ	MAPT
YWHAZ	FN1
YWHAZ	MARK4
YWHAZ	CFL1
YWHAZ	HRAS
YWHAZ	RAP1GAP
YWHAZ	GP1BA
YWHAZ	YWHAE
YWHAZ	BCAR1
YWHAZ	CSNK1G3
YWHAZ	PRKACG
YWHAZ	RAN
YWHAZ	RAF1
YWHAZ	ITGA6
YWHAZ	AKAP13
YWHAZ	XRCC6
YWHAZ	ARHGEF2
YWHAZ	MARK2
YWHAZ	KIF5B
YWHAZ	CDC25A
YWHAZ	MAPK11
YWHAZ	TSC1
YWHAZ	JAK2
YWHAZ	CDC25B
YWHAZ	PPP1CC
YWHAZ	GABARAPL2
MAPK8	PDK2
MAPK8	MAP2K4
MAPK8	JUND
MAPK8	ELK4
MAPK8	TOMM40
UCHL5	YY1
ITPKA	CALML6
ITPKA	CALML3
ITPKA	CALM1
PPP3CA	YWHAZ
RAB3A	SP1
SDC1	PTN
ACSS2	RAD21
APP	COL1A2
APP	MAPK9
MAPK8IP1	APP
UBE2I	SMAD4
INSR	CALM1
JAK2	SH2B2
SH2B2	GRB2
RALA	CALM1
RET	MAPK1
NR2C2	RALA
NR2C2	PSMA1
TBP	NFYB
DYNLL1	NFYB
ATF4	BATF
RIPK2	MAPK1
AKT1	EZR
GLI2	BTRC
STAT1	RPS6KA5
STAT1	AKT1
PTN	CDH10
PTN	GTF2F1
PTN	BCL2L1
PTN	SRC
PTN	CCDC53
PTN	ATP5C1
TRPC3	CALM1
RAD21	SNRPE
RAD21	SCD
RAD21	BRCA1
RAD21	VTA1
RAD21	TNFRSF8
RAD21	SST
RAD21	TCEA2
RAD21	SDC1
RAD21	STAG2
RAD21	RTN4R
RAD21	TNFRSF21
RAD21	SMARCA5
RAD21	SRRM1
RAD21	TPM1
RAD21	RGS3
RAD21	SUFU
RAD21	SF3A2
ADCY2	CALM1
GNAI1	PIK3R1
GNAI1	RAD21

## Sheet: Young vs AD(Up)
Node1	Node2
NFKBIA	AURKA					Network Information
NFKBIA	FBXW11					Edges – 1183
NFKBIA	TNFSF11					Nodes – 1890
NFKBIA	SREBF2
NFKBIA	F3
NFKBIA	UBC
NFKBIA	MCM5
NFKBIA	ARRB1
NFKBIA	PRKCD
NFKBIA	PRKCA
NFKBIA	PAWR
UBE2I	HIPK2
UBE2I	HDAC1
UBE2I	BCL2
CYP4A11	CYP1A2
SRRM2	YBX1
SRRM2	VIM
OLIG2	GFAP
VHL	UBC
HDAC3	NFKBIA
PSTPIP1	RPL23A
ITGB2	CYTH1
ITGB2	HIF1A
AKT1	FOS
AKT1	YBX1
AKT1	CD44
CDK2	ABL1
CDK2	UBC
OPRM1	UBC
SDC4	SDCBP
SDC4	UBC
SGTA	UBC
TERF1	UBC
GPX1	GSTM2
GPX1	MGST1
E2F6	ENO1
FN1	EDN1
FN1	SDC4
FN1	SPARC
AOX1	MAOB
MAX	SHC1
MAX	MXI1
MAX	MYC
MAX	RPL23A
MAX	E2F6
MAX	ITGA6
MAX	YBX1
MAX	PTBP1
MAX	SIRT1
MAX	SNRPA
MAX	YES1
MAX	SIX5
MAX	SEC61B
MAX	TBCB
MAX	TRIP6
SMURF1	UBC
CEBPD	RXRA
CEBPD	SMAD4
CEBPD	BATF
CEBPD	PIM3
CEBPD	CREBBP
CEBPD	UBC
CEBPD	HDAC4
CEBPD	RELA
RELA	STAT3
RELA	SOX10
RELA	CCL2
RELA	GTF2B
RELA	NOS2
RELA	PPARA
RELA	IL18
RELA	TNF
RELA	RPS3
RELA	IRF3
RELA	KAT2B
RELA	EGR1
RELA	IRF1
RELA	TIMP1
RELA	NFKB2
RELA	IL1B
RELA	ICAM1
RELA	IL2
RELA	CFLAR
RELA	MYC
RELA	HDAC1
RELA	IQGAP2
RELA	EP300
RELA	SOD2
RELA	IL20
RELA	BCL2
RELA	CEBPB
RELA	CEBPD
RELA	UBC
RELA	FOS
RELA	SCYL3
NR2C2	RPL27
NR2C2	AR
NR2C2	RXRA
CYFIP1	FXR1
CYFIP1	FXR2
VPS37C	UBC
HSP90AA1	UBC
HSP90AA1	TNFRSF1A
GOPC	VIM
UTP14A	VIM
PLD2	DGKB
PLD2	ARF1
PLD2	DPYSL2
PLD2	SCAMP2
FOS	SERPINE1
FOS	TAF7
FOS	ITGA5
FOS	JUND
FOS	BATF
FOS	KAT5
FOS	PSMC5
FOS	GADD45A
FOS	JUNB
FOS	HNRNPL
FOS	CTSK
FOS	OSGEP
FOS	ELK1
FOS	NPPA
FOS	PNPO
FOS	JUP
FOS	RAD9A
FOS	NCOA1
FOS	HSPA5
FOS	LAMP1
FOS	SPTLC2
FOS	GTF2F1
FOS	HSP90B1
FOS	SMAD4
FOS	CEBPG
FOS	ETS1
FOS	RBM15
FOS	MLH1
FOS	ATF7
FOS	GLO1
FOS	NFKB1
FOS	IL2
FOS	TMEM53
FOS	HGS
FOS	CCL5
FOS	CTNNB1
FOS	LPL
FOS	LDLR
FOS	G3BP1
FOS	MITF
FOS	KHSRP
FOS	TRAF2
FOS	MTR
FOS	FOSL2
FOS	RB1
FOS	RTN4
FOS	BTK
FOS	SPI1
FOS	MAPK11
FOS	TAF1
FOS	SP2
FOS	STAT3
FOS	LPIN1
FOS	NFATC1
FOS	HEXA
FOS	RFX1
FOS	NFATC3
FOS	MYC
FOS	SP1
FOS	GATAD2A
FOS	PDE6D
FOS	S100A6
FOS	STIP1
FOS	PML
FOS	PGS1
FOS	VDR
FOS	TBP
FOS	PLAU
FOS	HNRNPC
FOS	ZNF143
FOS	NCOR2
FOS	TNFRSF1A
FOS	TSC22D3
FOS	PTGER4
FOS	PGD
FOS	USF2
FOS	WASF2
FOS	NPHP4
FOS	ELK4
FOS	MAFK
FOS	GATA2
FOS	UGP2
FOS	CD14
FOS	RPS6KA2
FOS	KAT2A
FOS	HNRNPA1
FOS	TOMM40
FOS	MVD
FOS	MAFB
FOS	UPP1
FOS	CDK4
FOS	NFE2L2
FOS	HNRNPUL1
FOS	CYR61
FOS	SHC1
FOS	UBC
FOS	P4HB
FOS	TNRC6B
FOS	PCNT
FOS	PLEC
FOS	ACP5
FOS	TYK2
FOS	MALAT1
FOS	PTBP1
FOS	KIAA0101
FOS	SDC2
FOS	RAB5B
FOS	SYK
FOS	TGFBR2
FOS	SGK1
FOS	YBX1
FOS	ITGB5
FOS	TNPO1
FOS	PRPF40A
FOS	VIM
FOS	EDN1
FOS	MT2A
FOS	BCL2
FOS	RELA
SYK	PIK3R1
SYK	AKT1
SYK	CBL
SYK	SLC4A1
SYK	PLCG1
SYK	EZR
SYK	SH2B2
SYK	RELA
SYK	TNFRSF1A
SYK	UBC
SYK	ZBTB12
SYK	ZEB1
ZEB1	ZFP36
ZEB1	CTBP2
SELE	CD44
ATF7IP	ACTB
ATF7IP	AP1B1
ATF7IP	KIF13A
RPL12	RPL23A
DGAT1	PLCG1
RPL23A	SIX5
RPL23A	UBC
PAK4	PRDX1
PAK4	RXRA
HMGN3	WNT2
HMGN3	NRP2
HMGN3	MALAT1
HMGN3	TTK
HMGN3	KPTN
HMGN3	PRPF4B
HMGN3	PAK4
CD81	UBC
MAN2A2	VIM
PDE4B	NPR2
INPP5D	UBC
INPP5D	GAB2
ARHGEF12	CD44
RTN4	BCL2
SKIL	UBC
UCN	FOS
PRPF3	UBC
CRHR2	UCN
USP4	PRPF3
SELL	CD4
SELL	CD44
GNA12	ACTB
ACTB	CDKN1A
ACTB	MGMT
ACTB	P2RX7
ACTB	ANXA7
ACTB	BCL2L1
ACTB	KAT2A
ACTB	MORF4L1
ACTB	CTNNA1
ACTB	CPNE1
ACTB	TAF7
ACTB	SMAD3
ACTB	ESR1
ACTB	CCNT2
ACTB	POLR2A
ACTB	HNRNPU
ACTB	JUND
ACTB	LMNA
ACTB	TNNI2
ACTB	SIN3A
ACTB	TMSB4X
ACTB	FHL3
ACTB	BCLAF1
ACTB	GSN
ACTB	PAX5
ACTB	RUVBL2
ACTB	MORF4L2
ACTB	SRF
ACTB	TCF12
ACTB	TK1
ACTB	NFKB1
ACTB	CTNNB1
ACTB	ETS1
ACTB	ACTL6A
ACTB	PFN1
ACTB	RUVBL1
ACTB	EMD
ACTB	EEF1A1
ACTB	CSNK1A1
ACTB	CENPA
ACTB	HNRNPAB
ACTB	SPTAN1
ACTB	RCC1
ACTB	LASP1
ACTB	PSTPIP1
ACTB	ACTN4
ACTB	CBL
ACTB	UBC
ACTB	INO80
ACTB	FLII
ACTB	TJP1
ACTB	POU2F2
ACTB	EP400
ACTB	NCF2
ACTB	RAC2
ACTB	KAT5
ACTB	APC2
ACTB	PLD2
ACTB	NEBL
ACTB	ATF7IP
ACTB	ZBTB33
ACTB	HMGN3
ACTB	MEPCE
ACTB	BCL7C
ACTB	FLNA
ACTB	ZBTB7A
ACTB	SMAD9
ACTB	CYFIP1
ACTB	RXRA
MSN	ACTB
SMARCA2	CEBPD
LRP1	A2M
MGST1	ADH1A
MGST1	ALDH3B2
MGST1	TYK2
COL5A2	PXN
TYK2	CCR5
TYK2	IFNAR2
TYK2	RELA
TYK2	VAMP3
TYK2	FYN
TYK2	STAT3
TYK2	IL6ST
TYK2	LYN
TYK2	IRS2
TYK2	FOS
CDC45	FOS
CYP7A1	RXRA
KRTAP4-12	ZBTB16
KRTAP4-12	PLSCR1
ADH5	MAOB
TRAF2	ZBTB16
TRAF2	FAM107A
FAM107A	VIM
GNA13	AKAP3
GNA13	CTNNB1
GNA13	GNA12
AKAP3	GNA13
TPT1	RPLP1
IRF1	CD44
POT1	RPS2
MYC	EP300
MYC	TUBGCP2
MYC	RAD21
MYC	PNN
MYC	CDK2
MYC	MXI1
MYC	RPS2
MYC	UBE2G2
MYC	MMP2
MYC	STAT3
MYC	PDGFRB
MYC	UBC
MYC	TRIP13
MYC	UCKL1
MYC	NEK9
MYC	CDK4
MYC	RBM28
MYC	TRIP6
MYC	CEBPD
MYC	CFLAR
MYC	FOS
MYC	MAX
MYC	YBX1
MYC	RALGDS
MYC	RELA
MYC	CCNT1
MYC	NFKBIA
COMT	MAOB
MAOB	UBC
ARHGEF1	ELF1
DVL2	FOS
HIF1A	SHC1
HIF1A	EP300
HIF1A	HSP90AA1
HIF1A	MYC
HIF1A	MAX
HIF1A	PFKFB3
HIF1A	UBC
UPP1	VIM
C3AR1	C3
CD74	CANX
CD74	NFKB1
CD74	RXRA
C3	C5
C3	CEBPB
C3	CD81
RPS6KA1	NFKBIA
RPS6KA1	CEBPB
RPS6KA1	FOS
DRD4	C3
RPS25	UBC
HAP1	RPS25
EZR	DLG1
ARSK	MAX
GFAP	PDZK1
GFAP	CEP76
GFAP	VIM
FGF1	FOS
IL4R	UBC
ERBB2	MAX
HLA-B	NFKB1
HLA-B	CD4
HLA-B	PPP1R16A
HLA-B	B2M
ZNF143	ZNF354A
MMP7	ITGB4
MMP7	CD44
VPS11	STX8
TCEB2	UBC
B2M	FYN
B2M	HLA-A
TP53	ABL1
TP53	HIF1A
TP53	CDK4
TP53	MAX
TP53	TGFB1
TP53	GPX1
TP53	YBX1
TP53	FOS
TP53	BCL2
TP53	UBC
TP53	CD44
SOS1	MYC
SOS1	ABI3
SOS1	UBC
GJA1	MAPK3
GJA1	CSNK1D
GJA1	UBC
MMP1	CD44
NCOR2	FOS
NCOR2	NFKBIA
NCOR2	BCL6
NCAM1	FYN
TBP	MYC
TBP	RB1
TBP	UBC
TBP	RELA
TBP	CEBPD
TBP	FOS
XRN1	TNPO1
XRN1	ZFP36L1
ZFP36L1	MYC
COX5B	UBC
FGF2	CEBPB
ALB	CD44
STAT3	JUNB
STAT3	FGR
STAT3	HSPB1
STAT3	CNTF
STAT3	FOS
STAT3	HDAC1
STAT3	CEBPD
STAT3	UBC
STAT3	POMC
STAT3	CEBPB
STAT3	FYN
STAT3	CD44
CNTF	CRLF1
SPP1	CD44
HLA-C	UBC
HLA-C	CDSN
SIN3A	BCL6
SIN3A	ZBTB16
SIN3A	HDAC1
TRIM28	UBC
TRIM28	VIM
EHHADH	ACADS
ARIH2	UBC
SMARCC1	CEBPB
BCL2	RAD21
BCL2	MAPK3
BCL2	CTCF
BCL2	MAX
BCL2	CAPN2
BCL2	BAG3
BCL2	NLRP1
BCL2	UBC
CYP1A1	RXRA
CD4	FOS
RXRA	APOA1
RXRA	ACSL1
RXRA	ILK
RXRA	SYK
RXRA	NFKB1
RXRA	SERPINE1
RXRA	SP1
RXRA	LPL
RXRA	PPARA
RXRA	ACADM
RXRA	ZBTB16
RXRA	MYOD1
RXRA	HMGCS2
RXRA	ACAA1
RXRA	ACADL
RXRA	AR
RXRA	NCOA4
RXRA	NPAS2
RXRA	CYP27A1
RXRA	CD36
RXRA	FADS2
RXRA	BRD8
RXRA	CYP4A11
RXRA	PCK1
RXRA	PLTP
RXRA	SCP2
RXRA	CYP7A1
RXRA	NR1H4
RXRA	PRKD2
RXRA	PLIN1
RXRA	EHHADH
RXRA	UBC
PTAFR	UBC
NMT1	CAPN2
CAPN2	FOS
FYN	ACTN1
FYN	SHC1
FYN	PIK3R1
FYN	CASP3
FYN	DCC
FYN	EPHB1
FYN	TRPC6
FYN	PBX3
FYN	TRPV4
FYN	CASP8
FYN	GRIN2B
FYN	MTA1
FYN	SOX10
FYN	TOM1L1
FYN	TYK2
FYN	C8ORF33
FYN	DYNLT1
FYN	CSK
FYN	FGR
FYN	PDGFRB
FYN	CTNNB1
FYN	PLCG1
FYN	NFYB
FYN	HCLS1
FYN	CAV1
FYN	ABL1
FYN	TNK2
FYN	RASA1
FYN	PTPRA
FYN	RBM17
FYN	ADAM15
FYN	ITGB4
FYN	PXN
FYN	TNFRSF1A
FYN	UBC
CFLAR	EBF1
MMP9	CD44
VCAN	CD44
LPL	NCOR2
LPL	RXRA
EGFR	FOS
EGFR	ANXA1
EGFR	CEBPB
EGFR	CD44
BGN	TGFB1
FTH1	UBC
FTH1	MAX
CD99	FTH1
TBK1	NFKBIA
STOM	UBC
CX3CR1	GNAI3
UBC	S100A10
UBC	MAVS
UBC	VCL
UBC	SYK
UBC	SCNN1B
UBC	RHOA
UBC	TGFBR1
UBC	FBXL3
UBC	CXCR4
UBC	ABCA1
UBC	FANCG
UBC	FYN
UBC	SKI
UBC	PARD3
UBC	HDAC1
UBC	SGK1
UBC	ZBTB16
UBC	XPC
UBC	YAP1
UBC	USP8
UBC	WNK1
UBC	RPLP1
UBC	RPL11
UBC	NEDD4
UBC	RELA
UBC	YBX1
UBC	FOXO1
UBC	ACTB
UBC	UBA52
UBC	IRAK1
UBC	HLA-A
VIM	CD44
VIM	CRYAB
VIM	SMAD3
VIM	AKT1
VIM	TRIM28
VIM	GADD45A
VIM	DMD
VIM	DGCR14
VIM	PSMC5
VIM	CDKN1A
VIM	COPS6
VIM	BHLHE40
VIM	TNNT1
VIM	TNNI3
VIM	TNFRSF14
VIM	CREB1
VIM	MYL2
VIM	NFATC2
VIM	HMG20B
VIM	CDH2
VIM	PUF60
VIM	SLC27A6
VIM	RAD51
VIM	PKN1
VIM	TUBGCP4
VIM	CASP3
VIM	HAP1
VIM	GOPC
VIM	NR1H2
VIM	CASP8
VIM	AURKB
VIM	BRD1
VIM	PLA2G4A
VIM	SETDB1
VIM	ZEB1
VIM	MYBPC1
CD44	COL1A2
CD44	COL1A1
CD44	TGFBR1
CD44	ACTB
CD44	FN1
CD44	MSN
CD44	MYC
CD44	ARHGEF1
CD44	EPB41
CD44	CD74
CD44	EZR
CD44	NF2
CD44	FGF1
CD44	ERBB2
CD44	SRGN
CD44	HLA-B
CD44	IRF7
CD44	B2M
CD44	NCAM1
CD44	FGF2
CD44	HLA-C
CD44	IRF3
CD44	CSK
CD44	CD4
CD44	PTAFR
CD44	FYN
CD44	STAB2
CD44	VCAN
CD44	EGFR
CD44	MADCAM1
CD44	HYAL2
FLG	USP1
SETDB1	HDAC1
SETDB1	CDKN1A
S100A10	SETDB1
S100A10	UBC
S100A10	TCF4
S100A10	STAT3
S100A10	COPS6
CRLF1	CLCF1
LCP1	NFKB1
CCL5	DPP4
SNRPA	YBX1
STAT1	TNFRSF1A
STAT1	FOS
SHH	SMAD4
REL	ELF1
MYO6	UBC
PIM2	UBC
VPS4A	UBC
PNP	UBC
CLDN5	MPDZ
MAGEA11	UBC
ELK4	FOS
NGF	FOS
CBS	UBC
XPC	DDB1
ANP32A	FOS
NFATC3	FOS
PRDX1	UBC
PRDX1	MYC
CDC7	CEBPB
USP22	KAT2B
KAT2B	NOTCH1
KAT2B	IRF7
KAT2B	MYC
FZD5	UBC
MED23	RXRA
MED23	RELA
GSN	HSPG2
GSN	CST3
SMAD7	FOS
SMAD7	BMPR1B
VCL	VIM
VCL	GAPDH
VCL	PABPC1
VCL	SNRPG
VCL	C14ORF166
VCL	LAP3
VCL	FYN
FBXO18	FOS
DOT1L	FOS
S1PR1	FYN
RGS20	UBC
RYK	VIM
KAT2A	E2F4
KAT2A	MAX
KAT2A	UBC
PCBP1	PABPC1
SNIP1	TGFB1
GDNF	FOS
ABLIM3	FOS
ZNF217	CTBP2
TRH	FOS
YES1	ABL1
YES1	FGR
YES1	FYN
CAV1	FOS
DDX17	FOS
DDX17	UBC
ASS1	MYC
FANCC	UBC
HIPK2	UBC
EXOC4	FOS
PTPRE	MAPK3
GTF3C1	MYC
GTF3C1	KLF6
SIX5	UBA1
SIX5	TSC2
SRF	FOS
SRF	CEBPB
SRF	ZFP36
TARDBP	UBC
CXCL1	CXCR4
LMNA	UBC
E2F1	UBC
USP21	UBC
ANXA7	CPSF3L
ANXA7	VIM
HSF1	UBC
DLG1	UBC
ANXA5	FDFT1
CANX	UBC
VEGFA	CD44
VEGFA	APLNR
CCHCR1	FOS
CTNNA1	MYO7A
CTNNA1	EXOC3
GATA2	TNFRSF1A
GATA2	MALAT1
GATA2	ZBTB16
GATA2	GNG12
GABPA	RPS18
GABPA	HDAC1
RABGEF1	UBC
SLN	ATP2A1
ETS1	ST3GAL2
ETS1	FOS
DISC1	ATF4
BNIP3L	BCL2
AP1M2	FTH1
CTBP2	KAT2B
ESR1	FOS
ESR1	CEBPB
NFE2L2	IL6
NFE2L2	PRKCD
NFE2L2	ATF4
NFE2L2	UBC
NFE2L2	PPARG
NFE2L2	NFE2
NFE2L2	KEAP1
RBM28	DDX56
VAV1	FYN
TFAP2A	UBC
GNRH1	FOS
STAT2	HLA-B
PINX1	RPL23A
DKK1	FOS
SALL1	HDAC1
GAST	FOS
GMNN	UBC
PPP1CA	ACTB
STK3	FOS
FZD7	SDC4
HBB	UBC
RGPD5	TNPO1
PSAP	MAFF
MAFF	NR3C1
MAFF	NRF1
MAFF	PSAP
SUZ12	RING1
SUZ12	UBE2I
SUZ12	AEBP2
CYR61	ITGAV
MAP3K11	UBC
PFN1	PIK3R1
PFN1	DNM2
PFN1	RHOQ
PFN1	VIPR1
PFN1	ACTB
HCRT	FOS
BHLHE40	EBF1
BHLHE40	CEBPB
DEC1	HDAC1
FDFT1	FOS
ILK	ERBB2
ILK	FOS
XRCC6	SDHC
MAP3K5	RAD21
MAP3K5	TRAF2
MAP3K5	UBC
NPL	TAL1
FBXO5	FOS
CTSB	ANXA2
ATF4	UBC
ATF4	FOS
ATF4	CEBPB
TRADD	RELA
ALG3	CEBPB
TNNI2	ESRRA
PYGB	UBC
MAFG	VIM
ITM2B	BCL2
AR	NR2C2
AR	MAGEA11
AR	CEBPB
ITPKB	CALML6
ITPKB	CALML3
SMAD2	CEBPB
LGALS3	MYLK
MYLK	MAPK3
LPAR2	TRIP6
RPL37	RPL32
TSC22D3	UBC
TSC22D3	FOS
DUSP1	FOXA1
DUSP1	FOS
MTR	ALDH1L1
NFKBIB	RELA
EEF1A1	EEF1D
EEF1A1	ORMDL3
EEF1A1	SULT1E1
EEF1A1	EXOSC4
EEF1A1	UBC
ARHGDIB	ARHGAP22
RPS16	UBC
PDCD6IP	UBC
RALA	SMAD4
BIRC2	UBC
GMPS	IMPDH2
BCAP31	UBC
RAF1	UBC
UBR5	UBC
SMARCB1	CEBPB
PSMC5	FOS
PSMC5	UBC
NOTCH1	FOS
NOTCH1	UBC
BRCA1	CEBPB
ACACB	ACSS2
ID1	MYC
ID1	NEK6
ID1	MAFF
RBBP4	UBC
HSPG2	SPARC
POLR2G	YBX1
CENPA	FOS
TMSB4X	UNC119
TMSB4X	TLE1
MPP3	RPS2
CTTNBP2NL	FOS
ITGAM	C3
TCEA1	UBR5
HSD3B2	HSD17B8
CALCOCO2	UBC
LRP6	UBC
LAPTM5	UBC
SREBF1	CEBPD
IMPDH2	UBC
HMGCL	STK11
FGFR1	UBC
APOE	UBC
CDK5RAP1	STK11
SMAD1	EP300
SMAD1	UBC
CHD4	UBC
PTPN12	SHC1
GRK7	CXCR4
NRAS	FOS
MPP6	SNX9
SMAD4	CEBPB
SMAD4	FOS
ZBTB25	SORBS3
SORBS3	DDX17
RING1	E2F6
SKI	SPI1
SKI	HIPK2
SKI	GLI3
SKI	UBC
MDFI	UBC
ODC1	FOS
ODC1	UBC
CALR	FOS
IKBKAP	NFKBIA
ANXA2	FOS
TCF4	TGIF1
TCF4	UBC
TCF4	ID3
MUC1	ABL1
CENPF	UBC
MALAT1	RAD21
MALAT1	MAX
ZNF354A	TRIM28
CSNK1A1	SYT9
GSTM1	MAP3K5
PTBP1	CALCOCO2
PTBP1	UBC
S100A8	CDKN1A
S100A8	STAT3
TUBA1A	UBC
TUBA1A	S100A8
CTNND2	FYN
ZAP70	ABL1
ZAP70	FYN
STX8	UBC
AGT	RXRA
RB1	UBC
RB1	CEBPB
RB1	ELF1
RB1	FOS
RB1	BDP1
ACAA1	HADHB
ATP5J2	ATP5I
CDK4	CSRP1
CDK4	FOS
SLC9A3R2	SGK1
RPS18	UBC
IKBKG	NFKBIA
IKBKG	UBC
IKBKG	RELA
TRIM27	UBC
NR3C1	FOS
NR3C1	CEBPB
RGS2	ANXA1
LRRK1	S100A8
JAK2	FOS
JAK2	NFKBIA
RPS6KA5	FOS
RPS6KA5	UBC
RPS6KA5	CEBPB
IL6ST	CDK9
IL6ST	UBC
TAL1	UBC
ATP2A1	IRS2
FOXO3	SMAD1
FOXO3	MYC
FOXO3	UBC
SNRPD2	UBC
TCF12	UBE2D3
TCF12	ID3
NEDD4	SLC11A2
GLUD1	HDAC5
USF2	HMOX1
CDKN1B	FOS
CXCR4	PTK2
CXCR4	GNAI2
CXCR4	ARRB2
CXCR4	GNAI3
CXCR4	UBC
SNX9	UBC
CPNE2	CDKN1A
MAP3K7	NFKBIA
C5AR1	RPS19
KDSR	SPHK1
HDAC5	BCL6
HDAC5	NFKBIA
TRIM26	UBC
PMM1	HK2
ANLN	CEBPB
IGBP1	UBC
ESRRA	NFKBIA
MEF2A	UBC
FPR1	ANXA1
PBX3	RPLP0
AKTIP	CEBPB
SSB	UBC
USP8	UBC
BCLAF1	CHD2
CHD2	RPL23A
PFKL	HIF1A
LYAR	RPL23A
CARD8	FOS
NCOR1	NFKBIA
TGFB1	DCN
TGFB1	FOS
TGFB1	CEBPB
TGFB1	EBF1
TGFB1	UBC
ADAM15	FYN
LRP2	CLU
TRAF6	UBC
TRAF6	NFKBIA
CA2	UBC
TRAF4	PLSCR1
RHOB	UBC
NOC4L	VIM
PI4KB	PIK3R1
HNRNPAB	HOXC13
HNRNPAB	NFKBIA
CREBBP	CEBPB
CREBBP	FOS
RAB13	RAD21
RAB13	SMAD4
MTHFD2	MYC
SGK1	SOX10
SGK1	FOXO3
SGK1	MAPK7
SGK1	PDK2
SGK1	UBC
SGK1	TUFM
SGK1	SLC9A3R2
SPHK1	FYN
TEX11	ALS2CR11
FAM175A	UBC
SRRM1	SRRM2
EP300	CEBPB
EP300	FOS
EP300	UBC
EP300	GNB2
EP300	CEBPD
EP300	NFKBIA
EP300	HSPB1
TRIP13	CCNA2
TRIP13	CDC45
LASP1	MDFI
LASP1	TRIP13
E2F4	HDAC1
E2F4	REST
E2F4	UBC
MIS12	DDX17
IER3	MAPK3
CDKN1A	TSG101
CDKN1A	STAT3
CDKN1A	FOXA2
CDKN1A	CUL4A
CDKN1A	NR3C1
CDKN1A	MAX
CDKN1A	CSRP3
CDKN1A	CDKN2C
CDKN1A	GMNN
CDKN1A	GADD45B
CDKN1A	CEBPA
CDKN1A	HDAC1
CDKN1A	ANGPT2
CDKN1A	CDC6
SDC2	EZR
SDC2	EXT2
SDC2	SDCBP
SDC2	SPARC
GMPR2	MYC
POLR2C	UBC
FOXO1	AGRP
FOXO1	CEBPB
FOXO1	HNF4A
MAT2A	MYC
PLCD3	RAD21
HOMER3	CEBPB
FBXL3	CSNK1E
CYP2C19	MAOB
VCP	NFKBIA
RNF114	UBC
COL8A2	CTCF
CP	UBC
RPL9	UBC
YBX1	NFYB
YBX1	SMAD3
YBX1	PCNA
YBX1	CTCF
YBX1	TP53
YBX1	PXN
DAG1	SHC1
DAG1	FYN
ADM	HIF1A
CREB1	FOS
CREB1	CEBPB
CREB1	VIM
CSF1R	C1QA
CSF1R	PIK3R1
CSF1R	FYN
LAMP1	MAX
POU2F2	UBC
RSPRY1	UBE2D3
SELP	FOS
MAPK14	CEBPB
HSP90B1	UBC
TRIP6	FOS
PKM	UBC
PPARD	BCL6
TSG101	UBC
PRDX6	PPARD
DAZAP2	PLSCR1
DAZAP2	UBC
HSD17B8	RXRA
RAD21	TNFAIP3
RAD21	SELL
RAD21	SGK1
RAD21	S100A9
RAD21	ZFP36
RAD21	RBM17
RAD21	ZNF217
RAD21	S100A10
RAD21	RAMP1
RAD21	SOX9
NFASC	SDCBP
PMVK	RGS20
MME	RPL30
NAGK	SMAD9
NAGK	PGM3
NAGK	IKBKB
CBX5	FOS
PIK3CA	GABRB1
FGR	MAX
FGR	GCLC
CCL20	CEBPB
AEBP2	MAX
PLCB3	PLCG1
ADRB2	UBC
SLC9A3R1	CTNNB1
SLC9A3R1	MSN
SLC9A3R1	ADRB2
CDH2	GNA12
SFN	UBC
CNR1	GNAI3
GNAI3	CD59
GNAI3	PIK3R1
GNAI3	FGR
PTEN	FOS
RBM17	SYK
RBM17	SF3A2
RBM17	RPS6KA5
RBM17	SAT1
SAT1	KAT5
GLI2	SKI
HADHB	CDKN1A
HADHB	MYC
HADHB	UBC
GLP1R	UBC
LAS1L	UBC
CHAF1A	FOS
MED26	CEBPB
SPRY2	UBC
FANCG	GABPB2
EEF1D	CTBP2
RPL11	TP53
RPL11	RPL32
GAPDH	FN1
GAPDH	MAX
GAPDH	ENO1
RIPK2	UBC
RIPK2	NFKBIA
DOLPP1	FOS
TJP2	TRAF6
TJP2	MYC
RHOA	DIAPH1
RHOA	TNFRSF1A
RHOA	BCAR1
RHOA	UBC
RHOA	ARHGDIB
RHOA	AKAP13
RHOA	TGM2
MAPK3	CEBPB
MAPK3	SDC4
MAPK3	CAPN2
MAPK3	GJA1
MAPK3	FOS
MAPK3	UBC
MAFK	PRPF40A
MAFK	RYR1
MAFK	RELA
NEK6	PRDX1
NEK6	SUMO4
PUF60	VIM
CSNK2B	NFKBIA
SUMO4	FOS
KAT5	ACTB
KAT5	LRP1
KAT5	SNAPIN
KCNJ8	ABCC8
DDAH2	CDKN1A
ZBTB16	CDK4
ZBTB16	GATA2
ZBTB16	RB1
ZBTB16	KRTAP4-12
ZBTB16	ANAPC5
ZBTB16	GATA1
ZBTB16	BCL6
ZBTB16	HDAC1
ZBTB16	RARA
ZBTB16	EP300
RAB27A	ZBTB16
KNG1	NPFF
MXI1	SHC1
MXI1	MAX
PFKP	UBC
ATM	UBC
ATM	NFKBIA
EXOSC2	UBC
ALCAM	FOS
ATP5G2	CEBPB
SPTAN1	CASP3
SPTAN1	ABI1
SPTAN1	SOS1
SPTAN1	VIM
NEBL	MYPN
BCL11A	DHFR
BCL11A	IL16
BCL11A	BLK
BCL11A	CD74
CDC37	UBC
TGM2	GSTP1
TGM2	SMAD2
TGM2	CASP3
TGM2	PLCD1
C6ORF1	FOS
UBA52	SMAD1
UBA52	LAPTM5
RPS6	UBC
MAP3K2	NFKBIA
EBF1	FYN
EBF1	CEBPD
EBF1	RELA
NFKB1	CCL2
NFKB1	UBC
NFKB1	PCBD1
NFKB1	FOS
NFKB1	SGPP2
NFKB1	CEBPB
NFKB1	NFKBIA
NFKB1	ITGB2
TNPO1	UBC
IPO8	RPL23A
RPLP1	EIF3I
RPLP1	TAF1
RPLP1	TBP
RPLP1	DDOST
RPLP1	SAT1
RPLP1	ATP5J2
RPLP1	MAP1LC3B
RPLP1	EIF3B
RPLP1	NUDT3
RPLP1	ASCC2
RPLP1	RPS6
RPLP1	PPP2CB
LTF	B2M
CCND3	CEBPB
SH2B2	SHC1
SH2B2	FYN
ARF6	UBC
PCNA	UBC
EPS8	ABL1
STAT6	CEBPB
USP1	UBC
WDR48	USP1
TNFAIP3	UBC
MTNR1B	ANXA1
ARRB2	UBC
ARRB2	DRD4
SPARCL1	UBC
SORT1	FOS
HCFC1	ACTB
IRF9	RELA
U2AF2	DDX17
CLINT1	UBC
SIN3B	ZBTB16
HNF4A	NFKBIA
IRF8	CD44
PRPF40A	YBX1
PRPF40A	SF3A2
PRPF40A	HIPK1
STX4	ACTB
STX4	TXLNB
UBE2D3	NFKB1
UBE2D3	SMAD2
UBE2D3	NFKBIA
MED12	MYC
PLEKHF2	MAX
APOBEC3C	CNBP
LEP	FOS
CYP2D6	MAOB
NCOA1	FOS
ITGB5	ANXA5
ITGB5	MYO10
ZBTB33	MMP7
GLA	HIF1A
JUND	FOS
JUND	NFKBIA
JUND	BCL6
TSC1	UBC
GDI2	MYC
RAC2	GDI1
RPS6KB1	UBC
NRF1	SMAD4
NRF1	SNRNP70
HK2	TYK2
GNRHR	ANXA1
ALOX5	ACTB
SDHC	UBC
RBL2	UBC
ABL1	BDP1
ABL1	MYC
ABL1	UBC
ABL1	NFKBIA
ABL1	FGR
ABL1	ABI1
ABL1	CEBPB
ABL1	GPX1
ABL1	PLSCR1
ABL1	C3
STK11	UBC
GADD45A	PAK4
GADD45A	VIM
GADD45A	PIM2
SKAP1	FYN
SP1	ELF1
SP1	ZBTB16
SP1	MYC
SP1	RXRA
SP1	ACACB
SP1	HDAC1
SP1	RELA
SP1	CEBPD
SP1	BCL6
CAST	CEBPB
RAC1	FYN
RAMP1	IAPP
HIST2H2BE	UBC
ID3	IKBKG
ID3	ELK4
ID3	TP53
HRK	BCL2
ASCC2	RELA
USF1	YBX1
SOX9	COL2A1
SOX9	CREBBP
SOX9	EP300
SOX9	TRAF2
UBE2L3	UBC
CDKN2C	CTBP2
NOS1	UBC
PLCD4	PLCG1
PLCG1	ABL1
PLCG1	MAPK3
PLCG1	FYN
PLCG1	ITPKB
PLCG1	UBC
CD59	FOS
BMP2	FOS
HSPB1	UBC
HSPB1	PPA1
HSPB1	MME
HSPB1	ILK
HSPB1	NPR2
HSPB1	MYC
HSPB1	NFKBIA
HSPB1	HSPB8
PAX5	UBC
TRIP10	RXRA
PLK1	UBC
PLK1	RELA
SPI1	HDAC1
SPI1	IRF8
SPI1	ZEB1
SPI1	SYK
SPI1	CSF1R
SPI1	CEBPD
NFE2L1	PBX3
NFE2L1	SP1
ZFP36	EXOSC6
ZFP36	EXOSC8
ZFP36	HMGB1
ZFP36	NUP214
ZFP36	STAT2
ZFP36	XRN1
ZFP36	UPF2
PAX3	UBC
REST	UCN
REST	SP1
REST	SIN3B
REST	RPS16
REST	SH2B2
REST	ZFP36
MTA1	HIF1A
SDCBP	CADM1
SDCBP	UBC
ILF3	PLSCR1
CEL	PLCG1
CTNNB1	EP300
CTNNB1	APC
CTNNB1	MYC
CTNNB1	ABL1
CTNNB1	DLG1
CTNNB1	HNF4A
CTNNB1	DVL3
CTNNB1	EZR
CTNNB1	UBC
CTNNB1	FYN
CTNNB1	RXRA
CTNNB1	HDAC1
RPS2	GABARAPL2
RPS2	UBC
POMC	FOS
ITGAV	FYN
CBL	FGFR4
CBL	CFTR
CBL	FCER1G
CBL	FGFR2
CBL	CSF1R
CBL	DDR2
CBL	PDK4
CBL	GAK
HERPUD1	UBC
STAT5A	CEBPB
HDAC4	NFKBIA
HADHA	UBC
SIAH2	UBC
CDK5RAP3	UBC
PSME1	VIM
TRIM29	SMAD9
LRPPRC	UBC
CYP27A1	AKR1C4
TGIF1	CTBP2
PRKG1	GJA1
EIF3A	UBC
EIF3A	RNF139
SS18L1	STAT3
HAX1	UBC
ENO1	UBC
JAK1	FOS
CDK2AP2	FOS
BCL7C	DPF2
IL13	FOS
ABCC3	CEBPB
ACTN4	ATXN7
ACTN4	EGF
ACTN4	KNG1
ACTN4	NRF1
ACTN4	ITGB1
ACTN4	MAGI2
ACTN4	COL17A1
ACTN4	CAMK2G
ACTN4	RAB5A
ACTN4	ATP6V1B1
PRKCH	VIM
RPLP0	UBC
TXNIP	ZBTB16
CTGF	UBC
CTGF	FOS
ARRB1	NFKBIA
UBE2E1	UBC
SMARCD1	FOS
IKBKB	UBC
IKBKB	NFKBIA
PDCD11	S100A8
TAF1	YES1
TAF1	FOS
MVP	STAT3
PXN	ABL1
PXN	GAPDH
PXN	VIM
SPARC	A2M
DNM2	FOS
A2M	CDKN1A
BCL6	FOXA2
BCL6	FOXA1
BCL6	CACNA1A
BCL6	CTCF
BCL6	RAD21
BCL6	EBF1
BCL6	SMO
BCL6	KIF13B
BCL6	OSBPL1A
CLU	UBC
CLU	FOS
PIK3R1	ABL1
PIK3R1	ARAF
PIK3R1	PLCB3
PIK3R1	TNFRSF1A
PIK3R1	SHC1
PIK3R1	UBC
PIK3R1	NFKBIA
EMD	MYO1C
EMD	UBC
EMD	BANF1
EMD	NAA38
UNC119	FYN
BLOC1S1	MAX
CCNK	CEBPB
BLOC1S3	FOS
MAP4K4	CEBPB
HMOX1	AKT1
HMOX1	UBC
HMOX1	STAT3
SH3KBP1	UBC
ELP4	FOS
RPS19	FGF2
ELF1	RPL32
ELF1	RPS19
CPNE1	ELF1
RECQL5	TIMP1
TIMP1	CD63
TIMP1	FOS
ADAM2	CRYAB
AGFG2	FOS
OXSR1	BMPR1B
FOSL2	FOS
PARK7	UBC
SMAD3	GGA1
FHL3	ITGA7
BNIPL	BCL2
S100A1	GJA1
INPPL1	UBC
INPPL1	ITPK1
ITPK1	INPP5D
KLF6	ATF3
KLF6	UBC
ELAVL1	UBC
ATG7	CEBPB
CNBP	RPL23A
TOB1	UBC
KDM3A	MAX
JUNB	BCL6
CCNA2	UBC
ZBTB7A	ZFP36
ERCC2	FOS
AFF1	FOS
DDB1	UBC
JUN	CD44
FOXA1	HSPB1
FOXA1	RPL23A
ALS2CR11	VIM
KCNJ2	KCNJ8
SHC1	BCR
SHC1	CALCOCO2
SHC1	ESR1
SHC1	ILK
SHC1	PIK3R1
SHC1	INPPL1
SHC1	EGFR
SHC1	PRKCA
SHC1	PLCG1
SHC1	LYN
SHC1	PLSCR1
SHC1	DAG1
SHC1	GRB7
CTSS	HLA-B
PRKX	ADCY6
PRKX	CTNNB1
PRKX	TYK2
ARNT	CEBPB
CREB3L2	FOS
MAPK11	FOS
WWP1	UBC
CRYAB	IKBKG
CRYAB	CRYAA
CRYAB	HDAC1
ZNF408	DVL3
EWSR1	UBC
EWSR1	PLSCR1
MAPK12	FOS
SMC3	MXI1
SMC3	TYK2
PRKCA	ANXA2
PRKCA	ITPKB
PRKCA	GJA1
TLR3	RELA
EDN1	EP300
EDN1	GATA2
EDN1	ADM
EDN1	HIF1A
EDN1	ADRA1D
EDN1	RAD21
EDN1	REN
EDN1	GJA1
YY1	HDAC1
YY1	FOS
ROCK1	VIM
RAB2A	TYK2
ATN1	VIM
COPB2	UBC
PEA15	MAPK3
TSC22D4	TYK2
TAT	TYK2
SH3GL1	VIM
NFE2	NFE2L2
MEPCE	YBX1
MEPCE	RPS2
MEPCE	PHGDH
MEPCE	RPAP1
GATA1	UBC
GATA1	HSPB1
ANG	CEBPB
IGF1R	UBC
SIRT6	VIM
FLNA	SELE
FLNA	ARRB1
FLNA	UBC
FLNA	DRD3
FLNA	CEACAM1
FLNA	KCNJ2
FLNA	FURIN
FURIN	HIF1A
CYTH1	ITGB2
TNFRSF1A	HSP90AA1
TNFRSF1A	ODC1
TNFRSF1A	SMPD2
TNFRSF1A	NFKBIA
TNFRSF1A	NSMAF
TNFRSF1A	UBC
TNNT1	VIM
GGA1	UBC
ANXA1	GAPDH
ANXA1	FOS
ALDH18A1	MYC
IRAK1	MYD88
IRAK1	TIRAP
IRAK1	VCPIP1
IRAK1	UBC
IRAK1	ANXA1
ARF1	AP4E1
LDB3	TYK2
PLAU	RELA
IRS2	PLCG1
IRS2	UBC
IFITM2	STAT1
PTCD3	IFITM2
TNFRSF25	TNFRSF1A
GTF2B	RELA
TP53BP2	RELA
TSC2	MAX
RIBC2	VIM
RFX5	CD74
RFX5	TRIM26
RFX5	HLA-DRA
PPP4C	RELA
TJP1	EGFR
TJP1	JAM2
TJP1	CLDN5
TJP1	ACTB
TJP1	CTTN
TJP1	VIM
TJP1	GJA1
H2AFX	UBC
SPN	MSN
CEBPA	CEBPB
CEBPA	GRIN3A
BATF	UBC
SH3GL3	VIM
TLR4	RELA
HMGB1	CEBPB
FTL	UBC
TYROBP	FYN
TYROBP	B2M
ZW10	HDAC3
ZW10	CENPA
TRIM22	UBC
PSMD4	UBC
EXOSC10	TYK2
CDC42SE1	CEBPB
HIPK1	MAX
HDAC1	CTBP1
HDAC1	MAFK
HDAC1	PPP1CC
HDAC1	RFC4
HDAC1	MYC
HDAC1	NR3C1
HDAC1	HIF1A
HDAC1	MTA3
HDAC1	REST
HDAC1	SETDB1
HDAC1	SKIL
HDAC1	PAK4
HDAC1	UBC
HDAC1	STAT3
HDAC1	ZBTB16
HDAC1	RELA
HDAC1	VIM
HDAC1	EED
HDAC1	NFKBIA
HDAC1	KLF1
HDAC1	TPD52L1
SMAD9	ID1
SMAD9	SNRNP70
SMAD9	DNAJA3
SMAD9	TOB1
SMAD9	CXXC5
SMAD9	PSAP
SMAD9	HEYL
SMAD9	BMP7
SMAD9	DKK1
SMAD9	ID3
SMAD9	ARID1B
SMAD9	LEMD3
SMAD9	DNAJC7
SMAD9	NAGK
SMAD9	PNPLA2
SMAD9	PABPC4
SMAD9	PKP2
SMAD9	DIAPH3
SMAD9	FLI1
SMAD9	CHPF
SMAD9	MGAT1
SMAD9	AFF1
SMAD9	ZNF592
NFATC2	VIM
TGFBR1	OXSR1
TGFBR1	NEK6
TGFBR1	CDK4
TGFBR1	UBC
TGFBR1	GNB2
TGFBR1	PREB
PLA2G4A	RPS6KA5
PLA2G4A	VIM
AATF	ELF1
DDC	MAOB
POLR2J	AATF
ITGB4	PIK3R1
ITGB4	VIM
PKN1	VIM
CDH5	VIM
LOR	VIM
PARD3	PLCB3
PPP1CC	ACTB
TUBGCP4	VIM
KCNH4	MAX
CYP3A4	MAOB
PABPC1	UBC
BTG2	UBC
FADS2	PLB1
PLSCR1	C10ORF10
PLSCR1	DHRS1
PLSCR1	ABL1
PLSCR1	ZBTB16
PLSCR1	ATN1
PLSCR1	ATG12
PLSCR1	EWSR1
PLSCR1	RASD1
IL18	RELA
BAZ1B	FOS
HLA-A	RFX5
HLA-A	ERBB2
HLA-A	PRKCA
HLA-A	HLA-B
HLA-A	HLA-C
HLA-A	UBC
AHCYL1	CTCF
SERPINA3	ERBB2
CEBPB	CXCL2
CEBPB	SPI1
CEBPB	MYC
CEBPB	SGPP1
CEBPB	HMGB1
CEBPB	KAT2B
CEBPB	IL4
CEBPB	DAPK1
CEBPB	HDAC1
CEBPB	ESR1
CEBPB	STAT3
CEBPB	EP300
CEBPB	DCAF11
CEBPB	CSF3R
CEBPB	PARD6A
CEBPB	NR3C1
CEBPB	KLHL12
CEBPB	HSPA9
CEBPB	ATF4
CEBPB	PNN
CEBPB	DUSP1
CEBPB	NARS
CEBPB	ID1
CEBPB	RAD21
CEBPB	CHPT1
CEBPB	INHBE
CEBPB	EBF1
CEBPB	PCF11
CEBPB	CTCF
CEBPB	SEPT2
CEBPB	ESCO1
CEBPB	WNT2
CEBPB	STAT6
CEBPB	PLXNB1
CEBPB	NFKBIA
CEBPB	NRF1
CEBPB	EHMT2
CEBPB	NCOA5
CEBPB	FOS
CEBPB	EGFR
CEBPB	UBC
RBPMS	TYK2
GSTP1	MGST1
HLA-DRA	TAF1
HLA-DRA	CD82
ATP6V1B1	ATP6V1E2
CTCF	ID1
CTCF	TGFB1
CTCF	EDN1
CTCF	MYC
CTCF	KCNH4
CTCF	RXRA
CTCF	KHK
CTCF	UBC
CTCF	GCLM
CTCF	NFKBIA
ABCA1	AOX1
ABCA1	UBC
NFKBIA	ICAM1
NFKBIA	CXCL13
NFKBIA	IKBKAP
NFKBIA	COMMD1
NFKBIA	PSMA2
NFKBIA	HDAC1
NFKBIA	TNFRSF1A
NFKBIA	MMP2
NFKBIA	TCF4
NFKBIA	NR3C1
NFKBIA	PIK3R1
NFKBIA	TAF1
NFKBIA	AKT1
NFKBIA	TRAF2
NFKBIA	RASA1
NFKBIA	TP53
NFKBIA	RAD21
NFKBIA	PAK2
NFKBIA	MAPK14
NFKBIA	PIK3CA
NFKBIA	MMP9
NFKBIA	ABL1
NFKBIA	LCK
NFKBIA	CD40
NFKBIA	TYK2
NFKBIA	MAPK3
NFKBIA	SUMO4
NFKBIA	RPS3
NFKBIA	ARRB2
NFKBIA	HSPB1

## Sheet: Young vs AD(Down)
Node1	Node2
SRPRB	USP14					Network Information
CHD8	CTCF					Edges – 1009
USF2	PPARGC1A					Nodes – 1772
FSHR	UBB
SHMT2	BRE
PRKCG	CDC42
PRKCG	YWHAG
PRKCG	RGS2
PRKCG	SMAD3
USP13	DVL1
MAP3K7	CHUK
MAP3K7	MDFI
MAP3K7	TIRAP
MAP3K7	PELI3
MAP3K7	MAPK1
PARK2	SLC11A2
PARK2	PSMA4
EIF4H	EPHA4
HK1	PTK2B
MRPS26	PPP2CA
KCNA2	KCNAB2
VHL	UBB
VHL	USP33
CDC5L	CHD2
RNF144A	UBE2K
WDR5	WDR61
NEFL	CHD3
VIPR1	CALM1
VDAC3	DDX24
AMPH	CLTC
STAU1	TUBA1A
PRKCSH	RGS2
BCL2L1	CTCF
FBP1	FXR2
STRN4	PI4KA
STRN4	AK5
RPS6KB2	SRC
NCOR1	CALM1
POLR2I	CD2BP2
PIK3R1	TUBA1B
PIK3R1	CDC42
RIMS1	YWHAH
BMP2	ACVR1
STK3	UBE2N
STAM	PPP1CA
TERF2	XRCC6
CDK4	CDK14
CAMSAP1	EGR1
SNAPC5	BATF
GSTK1	IARS
ABL1	CDK5
TCEB2	UBB
JAG1	UBB
GPRASP1	STMN2
CCNC	CHD2
GABARAPL2	PRKCI
ITCH	POLR2E
RALYL	CCDC85B
ACTN1	CDK5
ACTN1	COL17A1
RAN	EP300
SUMO1	RAN
MED31	EP300
RGS2	APP
RGS2	HTR2C
RGS2	CALM1
RGS2	GRP
PRKCB	RGS2
MAPT	UBB
MAPT	CDK5
MAPT	S100B
PRKAA2	PRNP
GRP	APP
FOSL1	PI4KA
FOSL1	MAPK1
CKAP5	NFYB
SUB1	BDP1
SUB1	EP300
RGPD5	USP14
MAPK10	CDK5
GIPC1	NTRK2
CASK	GRIN2A
SNRPE	YWHAH
ADORA1	CTCF
SLN	PLN
PTPN11	BCR
PAX5	YWHAZ
ID2	PAX5
ID2	PRKACA
PPP3CA	PRKCZ
PPP3CA	YWHAZ
PPP3CA	FKBP1A
MME	CSNK2B
FECH	MME
RANBP1	E2F1
CD247	TUBA1B
BUB3	HDAC2
TRAF3	MAP2K1
RHOG	RAC1
HPRT1	UBC
AK5	HPRT1
SYNJ2	GRB2
PMM1	MPI
MYRIP	MYO5A
SALL1	HDAC2
ARHGDIG	ARHGAP22
CTBP1	EP300
CTBP1	HDAC3
CTBP1	HDAC5
CTBP1	SMAD4
CTBP1	FGFR2
CTBP1	GTF2B
DEC1	HDAC2
KCNH2	YWHAH
CYP3A4	STUB1
ADCY1	PRKACA
ADCY1	PRKAR1A
ATF4	BATF
HSPA4	CLTC
KCNQ2	ARIH2
SPTAN1	SRC
IFNAR1	MAPK1
MPI	GPI
SLC25A1	ACLY
POLH	TUBA1B
KCNB1	SNAP25
GTF2F1	FEZ1
GTF2F1	PI4KA
GTF2F1	HSPA5
GTF2F1	MAPK1
GTF2F1	PTN
RAB3B	SMAD4
TRAF6	MAP2K1
TRAF6	ATP6V1E1
TRAF6	MAPK1
TRAF6	UBB
STK17A	YWHAH
SPHK2	KRAS
ABLIM3	RAC1
PPARGC1A	UBC
PSMA7	RAB7A
PYGB	CALM1
ATP2A2	UBC
PLN	ATP2A2
SKP1	EP300
SKP1	E2F4
SKP1	UBB
SKP1	SMAD3
STK16	YWHAH
STK16	TPI1
PSMC1	UBB
PRKCI	CDC42
MAP1LC3B	PRKCI
NDUFA5	NR2C2
NDUFA5	SRF
CTBP2	GAD1
NOL4	CTBP2
TCF12	CREBBP
YWHAE	HDAC5
YWHAE	PRKAR2B
YWHAE	ATXN1
SDC1	PTN
F5	CSNK2A1
HNF4A	MAPK1
VCP	PSMC1
VCP	VCPIP1
VCP	CRMP1
VCP	TOM1L1
VCP	NUAK1
EIF3I	ESR1
PDGFRA	FURIN
SH3GL2	TCEA2
SH3GL2	SYN1
SH3GL2	SYNJ2
SH3GL2	ADAM15
SH3GL2	GCH1
SH3GL2	AP2A2
SH3GL2	PDCD6IP
CNR1	GNAI1
SYN1	GRB2
SYN1	CDK5
SYN1	CALM1
BACE1	APP
NRF1	POLR2I
NRF1	PI4KA
NRF1	TRIM37
NRF1	PSMA2
PLA2G2A	CRMP1
ACVR1	CHGB
ANXA7	COPS6
UTP6	CCDC85B
VPS4B	UBB
PAK4	CDC42
PAK4	YWHAZ
PAK4	MAP2K4
RPS6KA2	MAP2K1
RPS6KA2	YWHAH
RPS6KA2	MAPK1
ADSSL1	CTCF
COIL	ATXN1
ZBTB25	COIL
PJA1	MAGED1
PJA1	RIBC2
PTK2B	ATP2A2
PTK2B	GRIN2A
PTK2B	RASA1
PTK2B	UBB
PTK2B	PTPN11
PTK2B	SNCA
PTK2B	PIK3R1
PTK2B	RAD21
PTK2B	KCNA2
PTK2B	CD47
PTK2B	YWHAH
PTK2B	CRK
PTK2B	GRB2
PTK2B	EGFR
PTK2B	RUVBL2
PTK2B	SOD1
FKBP1A	ITPR1
TUBA1B	ESR1
TUBA1B	ACTB
RGS3	YWHAZ
MGMT	TUBA1C
USP14	UBC
THBS1	CALR
JAK1	PRKCZ
RBX1	TUBA1B
RBX1	CRBN
NGF	NPY
LPAR2	RGS4
RGS4	CALM1
RGS4	ERBB3
RGS4	COPB2
RGS4	PLCB1
KIT	MPDZ
ZBTB7A	ZYX
USP8	UBB
ZYX	ACTN2
ZYX	VAV3
ZYX	ATXN1
ZYX	PLCB3
SNCA	CSNK2A1
SNCA	EEF1A1
SNCA	UBB
SNCA	GAPDH
SNCA	MAPK1
SNCA	MAP1B
CPE	CHD3
GNB1	CACNA1C
FCRL3	PTPN11
CX3CR1	GNAI1
SLC8A2	YWHAB
UBE2K	NFKB1
UBE2K	UBB
SMAD4	MAPK8
SMAD4	BTRC
SMAD4	ACVR1B
BDNF	GAD2
WDR82	PPP2CA
GORASP2	NME1
FASTK	MAPK1
HMGB1	NCAN
GNPNAT1	PGM3
PPP3R1	CALM1
PIK3CB	YWHAZ
F2RL2	CDC42
RGS16	SRC
OPRM1	CALM1
VAMP2	PRKCZ
MID2	UBE2N
LIPA	PLCB1
DNAJC11	EGR1
INSR	CALM1
IDH3B	NR3C1
NCBP2	PRKCZ
EXOSC6	C1QBP
RASA1	ACACA
SHH	MAP2K1
MAP2K1	MAPK1
MAP2K1	LCK
MAP2K1	HRAS
MAP2K1	MAPK14
MAP2K1	EP300
MAP2K1	IL2
MAP2K1	CDK5
MAP2K1	ARAF
MAP2K1	RPS6KA2
MAP2K1	YWHAZ
MAP2K1	PTPN11
MAP2K1	GRB2
KRT18	PKP2
STXBP1	TUBB2A
STXBP1	CDK5
STXBP1	TUBA4A
POLR2B	ADCY2
NCOR2	HDAC3
NCOR2	CTBP1
HDAC3	CALM1
HDAC3	HDAC5
EGR1	PI4KA
EGR1	UBB
EGR1	GNB1
EGR1	ERBB3
EGR1	EP300
EGR1	EIF1B
EGR1	EXOC6
EGR1	HSP90AA1
EGR1	NME1
EGR1	MAPK1
EGR1	JUND
EGR1	ST3GAL5
UBQLN4	PIN1
TUBA4A	ACTB
TUBA4A	TBCB
AGRN	CACNA1A
CHD3	PTN
CHD3	CSNK2A1
CHD3	JUN
CHD3	CTBP1
CHD3	RAD21
CHD3	ESR1
DLG3	CALM1
PRNP	GRB2
SGTA	PTN
SYT3	SNAP25
SMC3	TUBB
SMAD3	PPP2R1A
SMAD3	MAPK8
SMAD3	RBX1
SMAD3	EP300
SMAD3	AKT1
SMAD3	JUND
OCRL	CLTC
HSP90AA1	CALM1
HSP90AA1	PAK1
HSP90AA1	PRMT5
HSP90AA1	MAPK1
HSP90AA1	ESR1
HSP90AA1	CSNK2A1
STUB1	PSMA3
STUB1	UBB
SP2	TUBB
CD2BP2	EGR1
GRIN1	CLTC
GRIN1	CALM1
CNOT7	EGR1
PACSIN1	SMAD3
PACSIN1	DNM1
PDE2A	NPR2
PDE2A	ADCY2
PSMD4	TCEB1
ADAR	EGR1
PRKCE	GAD1
SCD	SREBF2
SLC25A6	CHGB
CHGB	ACACA
CHGB	MGLL
CHGB	CLK4
CHGB	EPHA4
IVL	UCHL5
UCHL5	YWHAZ
RSPRY1	UBE2D2
PDE6D	CDC42
PDE6D	HRAS
PTPN12	GRB2
RBP1	HDAC2
RGS6	STMN2
TNFRSF25	MAPK1
HSP90AB1	JUND
ALB	YWHAG
NDN	E2F4
DCTN2	MAPK6
DCTN2	GNAO1
HMMR	CALM1
HMMR	MAPK1
RNF11	IKBKG
ATP5A1	NR2C2
ATP5A1	ATP6V0D1
ATP5A1	ATP5F1
ATP5A1	ATP5I
ATP5A1	ATP5L
ATP5A1	ATP5H
FZD4	DLG4
EP300	PI4KA
EP300	GNG3
EP300	MAPT
EP300	UBB
EP300	GIPC1
EP300	CTBP1
EP300	GRB2
EP300	GSTA4
EP300	JUND
EP300	MAPK1
EP300	RTN3
TCF4	TUBB3
TCF4	ID2
TERF1	YWHAG
UNC119	PIN1
COL4A3	CAMK2B
CAMK2B	CALM1
NDEL1	YWHAG
NDEL1	CDK5
SHC3	APP
PDK2	DLD
LDLRAP1	APP
USP21	UBB
UPRT	ENTPD6
ENTPD6	HPRT1
ENTPD6	ATXN1
PKN1	YWHAH
DVL2	AP2M1
GRK5	YWHAH
GTF3C1	JUND
GTF3C1	MAPK10
LDOC1	CCDC85B
AKR1B1	CTCF
ITPKA	ITPK1
ITPKA	CALM1
ITPKA	CALML6
ITPKA	CALML3
PLCB1	CAMK2B
PLCB1	CDIPT
PLCB1	RAD21
PLCB1	DGKB
PLCB1	ITPKA
PLCB1	MAPK1
PLCB1	CAMK2D
IER3	MAPK1
ATP6V0E2	GTF2B
MIF	GOT1
RNPS1	YWHAG
RNPS1	YWHAB
H2AFX	HSD17B10
H2AFX	NFYB
TTK	YWHAH
NADK	NMNAT2
TRPC3	CALM1
EXOSC10	RUVBL2
TAF7	TPM1
ADCY5	PRKCZ
BCAP31	APP
MAPK14	GNAO1
MAPK14	MAPK1
MAPK14	YWHAZ
SNAP29	STX1A
MYO5A	CALM1
CDS2	CTCF
TOLLIP	ATXN1
E2F4	FHL2
E2F4	NDN
E2F4	HDAC2
E2F4	PI4KA
E2F4	MAPK1
IKBKG	POLR2E
COL4A5	APP
YY1	PRKCSH
YY1	UCHL5
YY1	SRF
YY1	FKBP1A
YY1	CREBBP
YY1	HDAC2
YY1	ATF6
YY1	GTF2B
YY1	MECP2
YY1	EP300
YY1	HDAC3
YY1	MDM2
YY1	E2F3
YY1	SMAD4
YY1	RYBP
YY1	CREB1
YY1	MCRS1
YY1	PPARGC1A
VSNL1	ATXN1
VSNL1	DTX2
VSNL1	TNNI3
POLR2L	CCDC85B
POLR2L	EXOSC5
ARHGDIA	ST3GAL4
GNAS	SHMT2
GNAS	VIPR1
GNAS	GNB1
GNAS	ADCY7
GNAS	ADCY1
GNAS	SUZ12
GNAS	RGS2
GNAS	ADORA1
LNX1	CCDC85B
LNX1	NAGK
GATA1	NME1
ALCAM	CTCF
ZFPM2	CTBP2
ADAM15	GRB2
RAP1A	CDC42
NMNAT2	NMRK1
CDC37	UBB
CDC37	CDK5
ADAM17	MAPK1
SREBF2	ATF6
SREBF2	MEF2C
SREBF2	SMAD3
UBE2N	BCL10
UBE2N	BRCA1
UBE2N	AURKA
YWHAH	AKT1S1
YWHAH	HRAS
YWHAH	YWHAG
YWHAH	ESR1
YWHAH	ESR2
YWHAH	NR3C1
YWHAH	MED1
YWHAH	CREBBP
YWHAH	NCOA2
YWHAH	RIMS2
YWHAH	GREM1
YWHAH	MAPK3
YWHAH	AKT1
YWHAH	YWHAB
YWHAH	PPP2R1A
YWHAH	CSNK1E
YWHAH	NCOA1
YWHAH	YWHAZ
YWHAH	MAP2K1
YWHAH	NRIP1
YWHAH	ARAF
PRKACB	YWHAH
RYBP	E2F6
E2F6	PI4KA
E2F6	MAPK1
IL6	CNTF
PMVK	RASGRF2
RASGRF2	UBC
NFE2	PI4KA
NFE2	PHYHIP
SYT1	DNAJC5
SYT1	SNAP25
SYT1	CALM1
SYT1	STX1A
TRIB3	AKT1
WDR77	YWHAB
SUZ12	WDR77
SUZ12	USP7
CCND1	CALM1
CCND1	MAPK1
CCND1	CRYAB
PEA15	MAPK1
FURIN	AP2M1
RAI1	PIN1
TSPYL4	CCDC85B
TYMS	E2F1
DYRK2	TUBA1C
GAD2	ABAT
GAD2	CNDP1
CDIPT	EP300
GSTP1	MAPK8
GSTP1	PTN
GSTP1	GSTZ1
TH	MAPK1
DVL1	RAC1
DVL1	CSNK2A1
RALA	CALM1
RALA	EXOC2
PSAP	COPS6
PRMT5	CHD3
PRMT5	YWHAG
UTP14A	APLP1
BTRC	KEAP1
BTRC	PRKACA
BTRC	RASA1
BTRC	GLI3
BTRC	EP300
EPS15	GATA1
EPS15	JUND
CAMK4	CALM1
CAMK4	CAMKK2
TCEB1	UBB
SIN3A	SYT1
SIN3A	HDAC2
SIN3A	SYNJ1
SIN3A	CTBP1
SIN3A	SMAD3
SYNJ1	PACSIN1
SYNJ1	CDK5
NEDD8	UBB
NEDD8	YWHAG
ZW10	NDEL1
ZW10	CALM1
PJA2	RFX5
MAPK1	APP
MAPK1	GSTA4
MAPK1	JUND
MAPK1	HRAS
MAPK1	SOX10
MAPK1	TNFSF10
MAPK1	FHL2
MAPK1	GNAO1
MAPK1	AP2S1
MAPK1	DUSP22
MAPK1	PLD2
MAPK1	ARF6
MAPK1	ARRB2
MAPK1	GORASP2
MAPK1	PRKCA
MAPK1	RAD21
MAPK1	PLA2G3
MAPK1	SDC1
MAPK1	GATA1
MAPK1	ATF3
MAPK1	PLA2G12A
MAPK1	HNF4A
MAPK1	NR2C2
MAPK1	PRKAR1A
MAPK1	SETDB1
MAPK1	IL6
MAPK1	PTPN11
MAPK1	ITGAV
MAPK1	IFNG
MAPK1	PLCB1
MAPK1	EGR1
MAPK1	PLA2G6
MAPK1	DAPK1
MAPK1	YWHAZ
MAPK1	YWHAH
MAPK1	EGFR
MAPK1	MBP
MAPK1	PPP1CA
MAPK1	ESR1
MAPK1	SRF
MAPK1	IGF1
MAPK1	GRB2
MAPK1	YWHAG
MAPK1	RAC1
MAPK1	ELK4
CS	MDH1
ARPC3	CTCF
USP33	DDX56
GSTA3	MAPK1
PAK1	YWHAZ
PAK1	DYNLL1
PAK1	ACVR1
PAK1	CDK5
PAK1	MAPK1
PAK1	CTBP1
AP3M2	CTCF
DDC	GOT2
GOT2	ADSSL1
GOT2	HDAC5
ARAF	BATF
TYRO3	SRC
MAP2K4	ARRB2
JAK2	BCR
RIT2	CALM1
STAM2	AP2M1
GATA4	MAPK1
MAPK6	CFL1
MAPK6	COPS6
MAPK6	PPP2R1A
MAPK6	MGAT1
MAPK6	EDF1
MAPK6	ARPC3
MAPK6	GATA1
MAPK6	ARHGDIA
HNRNPK	KHDRBS1
HNRNPK	PIN1
HNRNPK	HMGB1
HNRNPK	PBX3
EPHA4	SMAD3
EPHA4	RAD21
EPHA4	CDK5
SH3KBP1	UBB
PCNA	E2F4
PCNA	RFC4
RGS7	YWHAB
PSMA1	CCDC85B
PSMA1	CCNH
IRF1	PI4KA
IRF1	MAPK1
PI4KA	SETDB1
PI4KA	TNNT1
PI4KA	SRF
PI4KA	SP1
PI4KA	PLCB1
PI4KA	RAD21
PI4KA	PIK3R2
PI4KA	PIP5K1C
PI4KA	PIK3R1
PI4KA	STAT2
APBB1	APP
ZWINT	PAFAH1B1
PAFAH1B1	TUBA1A
PAFAH1B1	CSNK2A1
PAFAH1B1	MAP1B
PAFAH1B1	DCTN1
AKT1	MAPK1
AKT1	CALM1
AKT1	KHSRP
STAT1	PRMT1
STAT1	AKT1
STAT1	RPS6KA5
STAT1	MAPK14
STAT1	CCND1
VRK3	CSNK2B
TRIM37	BYSL
TRIM37	TRAF2
TRIM37	FXR2
VDAC1	HK1
VDAC1	TOMM20
VDAC1	PRKCE
VDAC1	SLC25A6
VDAC1	CSNK2B
TOMM20	CDC73
TOMM20	VDAC1
BNIPL	CDC42
TRPC5	STMN2
STMN2	MAPK10
BMPR2	FHL2
BMPR2	TUBB
BMPR2	CTBP1
BMPR2	ACVR1
BMPR2	MAPK8
PSMC5	GTF2B
EXOSC7	MAPK1
SMARCA2	E2F4
MAG	MAP1B
YWHAZ	LIMK1
YWHAZ	PPP2R1A
YWHAZ	RAN
YWHAZ	MARK2
YWHAZ	BCAR1
YWHAZ	CLIC4
YWHAZ	CSNK1A1
YWHAZ	AKT1S1
YWHAZ	ITGA4
YWHAZ	MAPK8
YWHAZ	HRAS
YWHAZ	TUBB
YWHAZ	ATXN1
YWHAZ	CFL1
YWHAZ	CDC25B
YWHAZ	FN1
YWHAZ	AKAP13
YWHAZ	CRTC2
YWHAZ	CSNK1G3
YWHAZ	BRAF
YWHAZ	MARK3
YWHAZ	YWHAE
YWHAZ	TPH1
YWHAZ	AKT1
YWHAZ	MAPT
YWHAZ	RAP1GAP
YWHAZ	MARK4
YWHAZ	RGS3
YWHAZ	GABARAPL2
YWHAZ	HDAC4
YWHAZ	GP1BA
YWHAZ	NR4A1
YWHAZ	SH3GL1
YWHAZ	MAPK11
YWHAZ	ATP5A1
YWHAZ	JAK2
YWHAZ	PRKCI
YWHAZ	XRCC6
YWHAZ	ARHGEF2
ACTB	CDKN2A
ACTB	CPNE4
ACTB	H2AFX
ACTB	DNM1
ACTB	VSNL1
ACTB	RAC1
CPNE4	CTCF
UBE2D2	BTRC
UBE2D2	SMAD2
NTRK2	UBB
EP400	PRKCZ
GRM7	TUBA1B
NAPA	PIK3R2
ITGAV	MAPK1
SNCG	MAPK1
ZAP70	TUBB
ZAP70	GRB2
GABPA	NME1
GABPA	GOLGA3
SUCLG1	CHMP1B
CHMP1B	EP300
UCHL1	SNCA
UCHL1	RANBP9
UCHL1	CBX1
UCHL1	COPS5
UCHL1	UBC
OLIG2	GAD1
GAD1	RAD21
CRKL	CTCF
ALDOA	ATP6V1E1
ALDOA	GNPAT
ALDOA	CACNA1A
ALDOA	GAPDH
ALDOA	E2F4
ALDOA	KHK
ALAS1	CDK5
CXCR1	DNM1
ATF6	CAMK2B
ATF6	PRKCZ
SMARCA4	STAT2
SMARCA4	ARID1B
SMARCA4	HDAC3
SMARCA4	SRF
SMARCA4	SP1
SMARCA4	TUBB
SMARCA4	MPHOSPH6
TAF6	GTF2B
TUBB	ESR1
TUBB	DYNLL1
TUBB	PLK1
TUBB	YWHAG
TUBB	BRCA1
TUBB	TTK
TUBB	ALDOA
TUBB	TBCD
TUBB	YWHAZ
MEPCE	YWHAZ
GSTZ1	CYP3A5
GSTZ1	ALDH3B2
USF1	XRCC6
USF1	USP32
USP32	YWHAB
DDIT3	BATF
DDIT3	JUND
TFAP2A	LDLRAP1
TFAP2A	EP300
AP1S1	AP4E1
VPS11	MARK3
THAP1	RALYL
HADHA	PIN1
HADHA	YWHAQ
HADHA	NMNAT2
PUF60	YWHAG
PUF60	SF3A2
DAPK1	MAPK1
RTN3	FXR2
SRF	NCOR2
SRF	SYNJ2
SRF	CAMK4
SRF	PRKDC
SRF	VPS72
SRF	CDIPT
SRF	FHL2
SRF	FHL1
SRF	WIF1
SRF	ATF6
SRF	ELK4
SRF	GTF2F1
SRF	HMGA1
TERF2IP	WIF1
TERF2IP	XRCC6
FGFR4	UBC
FGFR4	MAPK1
MED23	PARP1
PARP1	THRB
MTA1	PRKCZ
CLTC	AP1S1
CLTC	AP2M1
CLTC	EGR1
AP2M1	CACNA1A
AP2M1	EGR1
YWHAB	BID
YWHAB	YWHAG
YWHAB	SPTAN1
YWHAB	RNPS1
YWHAB	CSNK2A1
YWHAB	HDAC5
YWHAB	LYST
YWHAB	CSNK1G1
YWHAB	CSNK1E
YWHAB	RAP1GAP
YWHAB	HSP90AB1
YWHAB	HRAS
YWHAB	CDKN1B
YWHAB	SLC9A1
YWHAB	PRKCD
YWHAB	YWHAZ
YWHAB	MAP2K1
IGF1	NPY
IGF1	YWHAB
IGF1	MAPK1
HTT	PABPC4
HTT	IMMT
HTT	PTN
HTT	CTBP1
PHYHIP	YWHAH
PEBP1	NR2C2
MAGED1	PTK2B
TBK1	YWHAH
TBK1	YWHAE
TBK1	TRAF2
TBK1	IRF3
TBK1	TNF
TBK1	HSP90AB1
RPP14	TRIB3
RAB7A	ATP6V0D1
RAB7A	OSBPL1A
RAB7A	ATP6V0B
CRMP1	SMPD3
CRMP1	ARL15
SMPD3	XRCC6
DUT	PTK2B
EIF1B	HPRT1
DNM1	AMPH
DNM1	MED31
DNM1	PFN2
DNM1	AP2A2
DNM1	PACSIN1
DNM1	SNAP25
DNM1	CDK5
ATXN1	CTCF
ATXN1	EP300
ATXN1	YWHAZ
ATXN1	AKT1
ATXN1	JUND
ATXN1	RAD21
PTN	BCL2L1
PTN	CDH10
PTN	SRC
PTN	NAP1L5
NAP1L5	PTN
SMAD2	NAGK
SMAD2	CTBP1
SMAD2	MAPK1
NCALD	CLTC
STX12	SNAP25
SNAP25	STX1B
SNAP25	VAMP7
SNAP25	STX11
SNAP25	RIMS1
SNAP25	CPLX1
SNAP25	STX16
SNAP25	STXBP1
SNAP25	SNAPIN
SNAP25	SYT9
SNAP25	STX12
SNAP25	SRCIN1
SNAP25	SYT1
SNAP25	TRIM9
SNAP25	STXBP6
SNAP25	VAMP2
SNAP25	STX1A
SNAP25	UNC13B
SNAP25	STX2
NPR2	YWHAH
TRIP13	CCNB1
PPP2CA	MAPK1
PPP2CA	PTN
PPP2CA	SMAD3
PPP2CA	TRIP13
PPP2CA	RALA
STX1A	GOSR2
STX1A	CDK5
STX1A	SYT1
STX1A	NAPA
STX1A	CFTR
STX1A	TXLNB
STX1A	CSNK2A1
STX1A	STXBP5
HDAC5	HSPA5
HDAC5	NME1
HDAC5	IARS
LMO4	CTBP1
NPY	APP
NPY	CCL27
JUP	CDC42
FOXA2	PTK2B
ATP6V0D1	CTCF
NOS1	CALM1
ITGA7	FHL2
MCRS1	CCDC85B
GSTA4	TBP
GSTA4	GSTZ1
GSTA4	ADH6
GSTA4	GSTM3
HPCAL1	PTK2B
AKT1S1	FOXA1
AKT1S1	EIF6
GMPS	HPRT1
TBP	BRF2
TBP	NFYB
TBP	DRAP1
TBP	HNRNPK
TBP	GTF2B
TBP	TUBA1C
TBP	CCNH
DRAP1	EGR1
ZNF638	FHL2
PRKAR1A	PRKCZ
PRKAR1A	CDK4
PRKAR1A	EGFR
PRKAR1A	TCF4
PRKAR1A	MAPK6
PRKAR1A	GRB2
PRKAR1A	PTK2B
RET	MAPK1
SKAP1	GRB2
E2F1	TUBA1B
E2F1	JUND
E2F1	ITGB1
E2F1	FHL2
E2F1	GNPNAT1
E2F1	TRIM37
E2F1	LEMD3
E2F1	RAC1
E2F1	YWHAZ
E2F1	MAPK6
E2F1	MBOAT1
POT1	SPTAN1
C14ORF1	NSF
C14ORF1	CDC42
C14ORF1	E2F1
GTF2B	PCCB
GTF2B	RAC1
GTF2B	MAPK1
PTPN1	MAPK1
STAT2	COPS4
TAC1	UTS2R
TAC1	XRCC6
TAC1	FN1
ATP5B	UBC
PLG	PRKCZ
PLG	ATP5B
RAB27B	RPH3A
RPH3A	YWHAH
USP11	SETDB1
NAGK	DYNC1I1
RAB3A	CASK
RAB3A	SYN1
RABIF	RAB3A
CALR	APP
PFKM	FHL2
PFKM	DYNLL1
FHL2	EP300
FHL2	MAPK1
FHL2	BMPR2
FHL2	ATXN1
FHL2	ITGA7
FHL2	UBC
POLR1C	PRKCZ
GABRG2	PRKCB
TUBB2A	CHGB
TUBB2A	PLK1
TUBB2A	UBC
PLK1	MAGED1
PLK1	PIN1
PLK1	UBB
ADAM2	DNM1
SP1	HDAC2
SP1	GRIN1
SP1	SMAD3
SP1	MEF2C
SP1	ATP2A2
SH3GL3	SH3GL2
MMP7	JUP
MMP7	MBP
MMP7	BDNF
MMP7	CDH1
HDAC2	MAPK1
HDAC2	CTBP1
HDAC2	SETDB1
HDAC2	SRC
HDAC2	PI4KA
HDAC2	NR3C1
RFX5	YWHAQ
RFX5	HDAC2
RFX5	TSPYL4
MAPK9	JUND
MAPK9	RAC1
MAPK9	MDFI
MAPK9	GRB2
MAPK9	MAGED1
MAPK9	PRKCZ
POLR3A	PSMA3
HSPA9	YWHAG
PLAT	MAPK1
COPS4	CCDC85B
EDF1	CALM1
TAF1	TAF7
TAF1	UCHL1
TAF1	EDF1
TAF1	TUBB
TAF1	YWHAE
E2F3	EPHA4
CCK	PLCB1
CCK	SST
COPS2	GABPA
CCR7	APP
TUBGCP4	YWHAG
CDS1	AGPAT4
ZFC3H1	CCDC85B
MDFI	PIN1
GRIN2A	CAMK2B
GRIN2A	CDK5
APEX1	ATF3
DDB1	PRKCZ
DDB1	DDA1
SS18L1	CREBBP
TBXA2R	YWHAZ
CREBBP	KIT
PFDN1	TUBA1A
CHRM3	APP
JUN	PIN1
JUN	CTSK
JUN	PI4KA
JUN	PFDN1
JUN	BMP4
JUN	CDKN1B
JUN	PENK
JUN	MAPK1
JUN	SMAD3
JUN	MAPK8
JUN	DKK1
JUN	BATF
JUN	HMGA1
JUN	MAPK10
JUN	HDAC3
MDH1	GOT2
MDH1	NR2C2
MDH1	UBC
PLCB3	CALM1
NR2C2	PSMB7
NR2C2	RALA
NR2C2	CDC37
NR2C2	PSMA1
PRPF4B	YWHAG
KCNQ5	CALM1
ATP6V0B	ATP6V1F
TPI1	CFL1
TPI1	MAPK6
TPI1	SETDB1
TPI1	DDX24
RPL31	YWHAZ
BRCA1	CDS1
BRCA1	CDK5
BRCA1	ECHS1
PHB2	PRKCG
PSMB5	THAP1
PSMB5	LSM1
LSM1	NARS
MDM2	HRAS
MDM2	UBE2G2
MDM2	ARRB2
MDM2	TSG101
HSF1	UBB
ARL6IP5	NFKB1
EGFR	CALM1
EGFR	AP2M1
EGFR	MDH1
EGFR	GOT1
RUVBL2	ACTB
RUVBL2	KAT5
RUVBL2	ATF2
ATF2	CHD2
GPAA1	PIN1
YWHAG	CDC5L
YWHAG	PPP2R1A
YWHAG	PRKDC
YWHAG	PPP2R2B
YWHAG	PAFAH1B1
YWHAG	YWHAZ
YWHAG	KIAA0408
YWHAG	PUF60
YWHAG	HRAS
YWHAG	CPSF3
YWHAG	PRMT1
YWHAG	LARP1
YWHAG	NOLC1
YWHAG	RAN
YWHAG	NEFL
YWHAG	MYCBP2
YWHAG	BCLAF1
YWHAG	DCP1A
YWHAG	YWHAH
YWHAG	AKT1S1
YWHAG	CSNK1D
PRKDC	YWHAG
PRKDC	HSP90AA1
MEF2C	SP1
MEF2C	MYOD1
MEF2C	SMAD2
MEF2C	SMAD3
MEF2C	YWHAZ
IGSF21	PRMT1
SIRT6	XRCC6
XRCC6	YWHAZ
XRCC6	CCNA1
XRCC6	ZNF512B
XRCC6	SMAD3
XRCC6	PCNA
XRCC6	MAPK8
XRCC6	HTT
XRCC6	HSF1
XRCC6	PARP1
XRCC6	APEX1
XRCC6	SMAD7
XRCC6	RBBP4
XRCC6	PAFAH1B3
NDUFS2	HMOX2
NR3C1	POLR2L
NR3C1	SRC
NR3C1	TSG101
NR3C1	YWHAH
DYNC1H1	YWHAG
TSG101	EGFR
TSG101	GRB2
TUBA1A	ACTN2
AR	CALM1
RABAC1	TUBB2A
PSMA3	EGR1
PLCG1	EPHA4
ATN1	PSMA3
PPP2R1A	RAB11A
PPP2R1A	PPP1CA
PPP2R1A	DCTN2
PPP2R1A	PPP4C
PPP2R1A	UPP1
PPP2R1A	RAB7A
PPP2R1A	ARIH2
PPP2R1A	PPFIA2
PPP2R1A	STRN
PPP2R1A	STUB1
PPP2R1A	PPP3CA
PPP2R1A	SMAD2
PPP2R1A	SMAD3
STRN	CALM1
ALG3	CTCF
HTR2A	DLG4
CTCF	DECR1
CTCF	NME1
CTCF	DYNLL1
CTCF	SNAPC5
CTCF	NAPA
CTCF	MAP2K1
CTCF	GOT2
CTCF	KPNA2
CTCF	GGT7
CTCF	EXOSC6
CTCF	PRMT1
CTCF	DNM1
CTCF	TRIM37
CTCF	DPM2
CTCF	PSMB7
CTCF	GALNT14
CTCF	MAPT
CTCF	MAPK1
CTCF	GSTA4
CTCF	EXT2
CTCF	HMP19
CTCF	PIP5K1C
CTCF	RUVBL2
CTCF	SMAD3
MAPK8IP1	APP
FN1	TAC1
FN1	MYOC
FN1	ACTN2
FN1	SRC
RECQL5	MAPK8IP1
RHOA	ARHGDIG
RHOA	MAPK9
RHOA	PRKCZ
RHOA	ITPR1
CDC42	EGR1
CDC42	NRF1
CDC42	GIT1
CDC42	EPHB3
CDC42	GNG2
CDC42	CALM1
CDC42	EXOC7
CDC42	MUC12
CDC42	C14ORF1
CDC42	PRKCZ
CDC42	GOPC
CDC42	CDC42EP1
CDC42	UBC
CDC42	PIK3R1
CDC42	ABL1
CDC42	GDI1
RPS6KB1	CDC42
RPS6KB1	UBB
RPS6KB1	MAPK1
MBP	PRKCZ
MBP	MAPK1
HTR2C	DLG4
ESR1	GNAO1
ESR1	MAPK1
PRMT1	YWHAG
PRMT1	ESR1
PRMT1	UBC
UBQLN1	UBA52
UBA52	YY1
UBA52	CRY2
CRK	ATXN1
FASN	RDH12
FASN	YWHAQ
TUBB3	GABARAP
TUBB3	ANXA7
TUBB3	GNG2
TUBB3	KHDRBS1
TUBB3	UBC
KHDRBS1	TUBB3
KHDRBS1	NRF1
KHDRBS1	MAPK1
TYR	GOT1
ATXN2	CHGB
CALM1	ESR1
CALM1	TCF4
CALM1	CAMKK1
CALM1	FKBP1A
CALM1	CAMK2B
CALM1	MAPT
CALM1	GRIN1
CALM1	SRC
CALM1	CASK
CALM1	CSNK2A1
CALM1	SNCA
CALM1	KCNQ2
CALM1	RGS4
CALM1	EGFR
CALM1	CTCF
CALM1	CREB1
CALM1	GRM5
CALM1	NR3C1
CALM1	GRB7
CALM1	DLG3
CALM1	CAMKK2
CALM1	GRK5
CALM1	MYO7A
CALM1	CLTB
CALM1	EDF1
CALM1	CNN1
CALM1	H2AFX
CALM1	CSNK2B
CALM1	PPP3CA
CALM1	TAF1
CALM1	HSP90AA1
CALM1	CAMK2A
CALM1	YWHAQ
CALM1	TBP
CALM1	ADCY1
CALM1	SYT1
CALM1	KRAS
CALM1	DDX5
PHKB	CALM1
NME1	RAC1
NME1	GUK1
NME1	ADCY2
NME1	RAD21
UBA1	ACTN1
LDB3	ACTN2
DDX24	EP300
DDX24	YWHAH
DYNLL1	NRF1
DYNLL1	C14ORF1
DYNLL1	LDHA
DYNLL1	PAK1
DYNLL1	DYNC1I1
DYNLL1	NFYB
DYNLL1	RGS2
PBX3	PTK2B
PBX3	RAB3A
PBX3	PRMT1
DYNC1I1	DYNLL1
DYNC1I1	DYRK2
DYNC1I1	FGFR2
FGFR2	EPHA4
GDI2	PTK2B
GPI	CSNK2A1
DLG4	PTK2B
TRADD	PRKCZ
TRADD	BIRC2
PRKCD	MAPK1
KRT10	PRKCZ
RAD21	SNRPE
RAD21	TCEA2
RAD21	SST
RAD21	SCD
RAD21	RGS4
RAD21	UBA1
RAD21	TNFRSF21
RAD21	VTA1
ATP5C1	EGFR
ATP5C1	CA12
ATP5C1	CHD2
TLN1	GAPDH
ALS2CR11	CCDC85B
CCDC85B	PSMA1
CCDC85B	LNX1
CCDC85B	NDUFA5
CCDC85B	LDOC1
CCDC85B	COPS4
CCDC85B	CHCHD3
CCDC85B	PSMC1
CCDC85B	POLR2L
CCDC85B	MOAP1
WWP1	UBB
NIF3L1	CCDC85B
NIF3L1	COPS2
NIF3L1	YWHAQ
RAP1GAP	DYNC1I1
GNAO1	CDC42
GNAO1	S1PR5
GNAO1	GNAI1
GNAI1	PIK3R2
ACTN2	MYPN
ACTN2	YWHAQ
ACTN2	E2F6
TRMT2A	PIN1
NFKB1	MAP2K1
NFKB1	APP
NFKB1	SKP1
NFKB1	PRKCZ
NFKB1	UBB
TRAF2	PIN1
TRAF2	MAPK9
TRAF2	HSP90AB1
TRAF2	ATXN1
TRAF2	HSP90AA1
TCEA2	GTF2B
TCEA2	TRAF2
VPS4A	UBB
CRHBP	CRH
EXOSC5	PRKCZ
MAPK8	JUND
MAPK8	PDK2
MAPK8	MAP2K4
MAPK8	PIM2
MAPK8	TRAF2
MAPK8	DDIT3
MAPK8	ELK4
MAPK8	TOMM40
MAPK8	COPS2
TAT	GOT1
SMARCB1	TUBA1C
GOT1	SP1
GOT1	GOT2
GOT1	MDH1
GOT1	NFYB
GOT1	MAPK8
TBPL1	GTF2B
PTCD3	TBPL1
CRHR2	CRH
CRH	TUBB3
UBC	NCOA3
UBC	KRT18
UBC	WDR5
UBC	VDAC1
UBC	PRKCZ
UBC	PJA1
UBC	PPP2CA
UBC	PSMA7
UBC	GNAS
UBC	PSME1
UBC	VLDLR
UBC	COPS5
UBC	MED15
UBC	VTA1
UBC	PCNA
UBC	YWHAE
UBC	VCP
UBC	YWHAB
UBC	MAP3K7
UBC	E2F1
UBC	YY1
UBC	RAC1
UBC	PARK2
UBC	YWHAZ
UBC	RAN
UBC	UCHL1
UBC	HTT
UBC	SH3GL2
UBC	SRC
UBC	EPS15
UBC	ZAP70
UBC	UCHL5
UBC	SUMO1
UBC	TUBB
UBC	BTRC
UBC	ANAPC7
UBC	HNRNPH1
GPX4	NFYB
GAPDH	GPI
GAPDH	PTK2B
GAPDH	GRM1
GAPDH	GAS7
GAPDH	AKT1
GAPDH	PLD2
GAPDH	YWHAQ
GAPDH	CAMK2B
GAPDH	ANXA7
GAPDH	JUND
GAPDH	TK1
JUND	PAK1
JUND	MAPK9
JUND	COPS5
JUND	PDE4DIP
JUND	MAPK10
JUND	SMAD3
JUND	SMAD4
JUND	MAPK8
JUND	MAPK1
AKAP3	PRKAR2A
VLDLR	LPL
LPL	YWHAH
SMAD7	ACVR1
SMAD7	UBB
CSNK2B	PIN1
CSNK2B	PRKCZ
YWHAQ	PPP2R1A
YWHAQ	YWHAH
YWHAQ	NIF3L1
YWHAQ	PIN1
YWHAQ	YWHAG
YWHAQ	YWHAZ
YWHAQ	RAN
YWHAQ	PRKCA
TRIM28	YWHAQ
TRIM28	E2F1
PRKACA	YWHAZ
PRKACA	ACLY
PRKACA	PRKAR2A
PRKACA	ADCY2
PRKACA	SNAP25
PRKAR2A	AKAP3
NFYB	FASN
NFYB	RAB3A
NFYB	CNTN2
SRC	HSP90AA1
SRC	CRMP1
SRC	DGKZ
SRC	HNRNPK
SRC	YWHAH
SRC	PTK2B
SRC	AKT1
SRC	KIT
SRC	IGF1
SRC	CREBBP
SRC	IKBKG
SRC	YWHAB
SRC	ESR1
SRC	DNM1
SRC	YWHAG
SRC	KIFAP3
SRC	CDK5
SRC	PRKCZ
SRC	GAB2
SRC	HRAS
SRC	TRPC6
SRC	JUN
SRC	TRPV4
SRC	HNF4A
SRC	PIK3CA
SRC	ACTN1
SRC	PIK3R2
CXXC1	EPHA4
UBB	SH3GL2
UBB	PSME1
UBB	TRAF3
UBB	PPP2R1A
UBB	CDC42
UBB	PIN1
UBB	BUB3
UBB	BRCA1
UBB	CUL1
UBB	SPRY2
UBB	CHEK1
UBB	RNF11
UBB	DAZAP2
UBB	PCNA
UBB	JUN
UBB	BTRC
UBB	ATXN3
UBB	MDM2
UBB	PRKCZ
UBB	NGF
UBB	UBE2N
UBB	CDC20
UBB	IKBKG
UBB	NR3C1
UBB	EPS15
VPS25	UBB
PRKCZ	YWHAH
PRKCZ	UBB
PRKCZ	GSK3B
PRKCZ	YWHAZ
PRKCZ	MAP2K1
PRKCZ	EGFR
PRKCZ	CASP3
PRKCZ	RPS6KA2
PRKCZ	FADD
PRKCZ	AGRN
PRKCZ	RBBP5
PRKCZ	AKT3
PRKCZ	YWHAG
PRKCZ	SUFU
PRKCZ	MAPK1
PRKCZ	NFKB1
PRKCZ	RUVBL2
PRKCZ	SRF
PRKCZ	RAC1
PRKCZ	TERF2IP
PRKCZ	HABP4
PRKCZ	TRAF2
PRKCZ	SRC
PRKCZ	TLR9
PRKCZ	SP1
PRKCZ	CASP9
PRKCZ	RPS6KB1
PRKCZ	RXRG
PRKCZ	TRIM28
PRKCZ	TRAF6
PRKCZ	FEZ1
PRKCZ	CSNK2B
PRKCZ	PRPF8
PRKCZ	JAK1
APP	GRB2
APP	CTCF
APP	LRP1
APP	CALR
APP	KNG1
APP	ALB
APP	GSK3B
APP	CDK5
APP	HMOX2
APP	MAPK9
APP	COL1A2
APP	SST
APP	CCK
APP	GAPDH
APP	APBB1
APP	TAC1
APP	HSD17B10
APP	ALDOA
SST	ADORA1
SST	ADCY1
SST	TAC1
SST	SSTR5
SST	DRD2
SST	CORT
SST	GHRH
SST	PNOC
SST	ADCY9
CSNK2A1	EGR1
CSNK2A1	HDAC5
CSNK2A1	HSP90AA1
CSNK2A1	BDP1
CSNK2A1	HDAC2
CSNK2A1	ACAT2
CSNK2A1	CSNK2B
CSNK2A1	CALM1
PSMC6	CCDC85B
GRB2	FGFR2
GRB2	DCTN1
GRB2	PRNP
GRB2	CDC42
GRB2	HNRNPK
GRB2	PDGFRA
GRB2	ESR1
GRB2	DNM1
GRB2	HSPA5
GRB2	APP
GRB2	PRKCZ
GRB2	SMPD1
GRB2	CASP2
GRB2	NFYB
GRB2	MAP1A
GRB2	PIK3R2
GRB2	MAPK1
GRB2	PTK2B
HRAS	MAP2K1
HRAS	PDE6D
HRAS	DGKZ
HRAS	CALM1
HRAS	PRKCZ
HRAS	PIK3CA
HRAS	RABAC1
HRAS	PBX3
HRAS	ACTN2
HRAS	NCAM1
HRAS	GRB2
HRAS	PIK3R2
RBBP4	XRCC6
PSME1	SETDB1
SETDB1	HDAC2
PIN1	CDK9
PIN1	DMPK
PIN1	GGA2
PIN1	DYNC1I1
PIN1	GPAA1
PIN1	TRAF2
PIN1	MDFI
PIN1	CHPF
PIN1	DDX24
PIN1	CSNK2A1
PIN1	APLP1
RAC1	ARHGEF7
RAC1	CDC42
RAC1	CCND1
RAC1	ABI1
RAC1	PAK4
RAC1	TNF
RAC1	TUBA4A
RAC1	ARHGDIA
RAC1	MAPK9
RAC1	PRPF4B
RAC1	UBC
RAC1	AKT1
RAC1	ACTA1
RAC1	BAIAP2
RAC1	EPHB2
RAC1	DCC
RAC1	MAPK8
RAC1	MAPK10
RAC1	CDH1
RAC1	NOS2
RAC1	CHN1
POLR2A	CTCF
CRBN	CTCF
MMP1	COPS5
COPS5	HNF4A
COPS5	MIF
COPS5	RNF139
COPS5	DDB1
COPS5	KLHL22
COPS5	JUND
COPS5	COPS6
COPS5	PPARG
CDK5	ABL1
CDK5	CHGB
CDK5	LMTK2
CDK5	CRMP1
CDK5	DUSP11
CDK5	EIF4A3
CDK5	DDX50
CDK5	PRKAR1A
CDK5	MDFI
CDK5	GTF2B
CDK5	HSPA2
CDK5	ACTN1
CDK5	STX1A
PSEN1	PRKCZ
PSEN1	CDK5
CCHCR1	E2F4
CCHCR1	POLR2C
C1QBP	CTCF
PRKCA	ITPKA
THAP7	CCDC85B
ALDOC	UBC
UNC13B	RIMS1
KRAS	CALM1
ARRB2	MAPK1
DMAP1	GABPA
COL12A1	CTCF
NRIP1	CCDC85B
PI4KB	YWHAB
ILK	RAC1
MOAP1	UBC
DGAT1	PLCB1
MYCBP2	NRF1
DAZAP2	UBB
DAZAP2	TLE1
HNRNPH1	NRF1
PPME1	PPP2R1A
DDX5	EGR1
HMGA1	JUND
VTA1	MAGEA11
VTA1	SSSCA1
CHRNA4	YWHAH

## Sheet: Ageing vs AD(Up)
Node1	Node2
YBX1	SMAD3					Network Information
YBX1	PCNA					Edges – 229
YBX1	PXN					Nodes – 209
YBX1	TP53
YBX1	CTCF
REST	SH2B2
REST	SP1
YWHAZ	FOXO3
USP1	UBC
CYP4A11	CYP1A2
FLG	USP1
PLCG1	UBC
PLCD4	PLCG1
ENTPD5	IMPDH2
RAB13	RAD21
RAB13	SMAD4
SH2B2	FYN
SH2B2	GRB2
FYN	UBC
FYN	ADAM15
FYN	RASA1
FYN	PRKCE
FYN	ABL1
MYO6	UBC
RPL23A	UBC
RPL12	RPL23A
TJP1	ACTA1
TJP1	CTTN
TJP1	VIM
TJP1	GJA1
TJP1	CLDN5
TJP1	EGFR
TOM1L1	PIK3R1
BCL2	MAX
BCL2	CAPN2
BCL2	RAD21
BCL2	UBC
GABPA	HDAC1
PIK3R1	NFKBIA
PIK3R1	PIKFYVE
PIK3R1	UBC
PIK3R1	ARAF
UBC	HLA-A
UBC	XPC
UBC	FOXO1
UBC	RPL11
UBC	RHOA
UBC	YBX1
GJA1	CSNK1D
GJA1	UBC
GMPS	IMPDH2
CRYAB	HDAC1
IMPDH2	UBC
SF3B1	EP300
PRPF40A	SF3A2
PRPF40A	YBX1
PRPF40A	HIPK1
PRPF40A	SP1
FOXO3	MYC
FOXO3	EP300
FOXO3	SMAD1
FOXO3	SMAD2
FOXO3	PPP4C
FOXO3	ESR1
FOXO3	GATA1
HIPK1	MAX
MAX	PTBP1
MAX	ITGA6
MAX	TRIP6
RXRA	EHHADH
RXRA	AR
RXRA	SP1
RXRA	NFKB1
RXRA	FADS2
RXRA	CYP27A1
RXRA	NR1H4
RXRA	UBC
RXRA	BRD8
RXRA	CYP4A11
RXRA	NPAS2
RXRA	PRKD2
RXRA	RXRB
RXRA	PLTP
RXRA	HMGCS2
RXRA	ILK
NFE2L1	SP1
KLF6	UBC
CCNA2	UBC
RPS16	UBC
COMT	RAD21
KCNA2	CTTN
HDAC1	ZBTB16
HDAC1	PAK4
HMGCL	STK11
NR2C2	RXRA
LAMP1	MAX
RGPD5	TNPO1
FLNA	FURIN
FLNA	UBC
TRIP6	ATXN1
SNRPA	YBX1
TRIM22	UBC
HSD17B8	RXRA
IKBKG	UBC
SGK1	FOXO3
MAFK	PRPF40A
ATN1	RAD21
TYK2	VAMP3
CCDC85B	FAM107A
GLP1R	UBC
CEBPB	RAD21
CP	UBC
IGF1R	UBC
IGF1R	FN1
EDN1	GJA1
KIF2A	MAX
ABL1	PLSCR1
PINX1	RPL23A
TNPO1	UBC
MALAT1	MAX
ILK	ERBB2
NEBL	MYPN
ARHGDIB	ARHGAP22
CHD9	RAD21
NPL	RAD21
CTCF	KHK
CTCF	RXRA
CTCF	PTMA
SLC9A3R1	ADRB2
FN1	PRPF40A
FAM107A	VIM
ZBTB16	EP300
TERF1	UBC
RELA	SOD2
RELA	BCL2
LYAR	RPL23A
CYFIP1	FXR1
USF1	YBX1
PAK4	RXRA
PAK4	PTMA
E2F1	UBC
XPC	DDB1
FOXO1	HNF4A
FOXO1	CEBPB
FOXO1	AGRP
TCEA1	UBR5
SPI1	ZEB1
EIF3B	EIF6
S100A1	GJA1
UBE2I	HIPK2
UBE2I	BCL2
HIPK2	UBC
HLA-A	HLA-B
HLA-A	PRKAR1A
HLA-A	HLA-C
MAPK6	FOXO3
GNA12	ACTB
B2M	HLA-A
ACTB	NEBL
ACTB	RXRA
ACTB	TJP1
ACTB	CYFIP1
ACTB	LASP1
ACTB	ATF7IP
HLA-B	B2M
NFKBIA	MAPK3
NFKBIA	PRKCD
NFKBIA	PRKCA
NFKBIA	RAD21
NFKBIA	ARRB1
NFKBIA	MCM5
NFKBIA	SUMO4
NFKBIA	NR3C1
NFKBIA	PIK3R1
NFKBIA	PIK3CA
NFKBIA	LCK
UBR5	UBC
MXI1	MAX
HSP90AA1	ZEB1
ZEB1	CTBP2
VIM	ZEB1
SRRM2	YBX1
SRRM2	VIM
PRKG1	GJA1
RNF144A	UBE2L3
SP1	RELA
SP1	ACACB
SP1	RXRA
SP1	TYK2
SP1	ELF1
SHH	SOX9
SOX9	EP300
RBM17	RPS6KA5
ATF7IP	AP1B1
STK11	UBC
YWHAB	FOXO3
HMGN3	MALAT1
HMGN3	TTK
HMGN3	PAK4
CYP27A1	AKR1C4
RNF114	UBC
ABCA1	UBC
ABCA1	RIMS2
MYC	YBX1
MYC	NFKBIA
MYC	RELA
APOBEC3C	CNBP
CNBP	RPL23A
EP300	GNB2
UBE2L3	UBC
RPS6	UBC
RPLP1	EIF3B
RPLP1	RPS6
RPLP1	NUDT3
RPLP1	PPP2CB
RAMP1	CALCRL
RAMP1	IAPP
RAD21	SELL
RAD21	SOX9
RAD21	RBM17
RAD21	SUFU
RAD21	RAMP1
RAD21	SMC1A
RAD21	SLC9A3R1
RAD21	SF3A2
RAD21	STAG2
BNIPL	BCL2
RHOA	AKAP13
RHOA	ARHGDIB

## Sheet: Ageing vs AD(Down)
Node1	Node2
STAT3	VEGFA					Network Information
HK1	JUN					Edges – 364
CHRNA4	YWHAH					Nodes – 300
TAF1	UCHL1
PRKCG	YWHAG
PRKCG	RGS2
PRKCG	CDC42
HRAS	VEGFA
HRAS	MAP2K1
PLCD4	PRKCG
SMARCA4	TUBB
EPS15	TGFB1
EPS15	GATA1
SH3GL3	SH3GL2
CASK	DLG4
RAB3A	CASK
TTK	YWHAH
TUBB	YWHAG
TUBB	ALDOA
TUBB	TTK
TUBB	PLK1
MAGED1	PTK2B
PRMT1	ESR1
DNM1	MED31
DNM1	AMPH
DNM1	TIMM50
DNM1	MAP3K10
DNM1	AP2A2
DNM1	CDK5
C1QBP	CTCF
PPP2R1A	ARIH2
SYN1	CDK5
SYN1	GRB2
SYN1	VIM
NCALD	CLTC
GRK5	YWHAH
CSNK2B	PRKCZ
NDEL1	CDK5
VASP	CDC42
ACTN1	CDK5
ACTN1	ATXN7
ZW10	NDEL1
KRT18	PKP2
TRAF6	MAP2K1
ZFPM2	CTBP2
CTBP2	GAD1
EIF1B	HPRT1
PIN1	NOTCH1
PIN1	DMPK
PIN1	TRAF2
PIN1	GPAA1
RFX5	YWHAQ
STX1A	CDK5
SUB1	EP300
B2M	JUN
RNPS1	YWHAG
TRADD	PRKCZ
TERF2IP	WIF1
TERF2IP	XRCC6
TLN1	GAPDH
GMPS	HPRT1
AP2A2	EGR1
UCHL5	CASP1
ARHGAP29	CDC42
CTCF	VEGFA
CTCF	PRMT1
CTCF	DNM1
CTCF	MAP2K1
SHH	MAP2K1
MAP2K1	HRAS
MAP2K1	MAPK14
MAP2K1	RPS6KA2
MAP2K1	CDK5
MAP2K1	IL2
MAP2K1	EP300
MAP2K1	ARAF
MAP2K1	GRB2
SPRY1	SH3GL2
RGS2	GRP
GNAS	UBC
GNAS	RGS2
GNAS	SHMT2
GRB2	DNM1
GRB2	SELL
VLDLR	LPL
LPL	YWHAH
TP53	CDK5
USP14	UBC
RGPD5	USP14
TAC1	XRCC6
TAC1	UTS2R
SRC	KIFAP3
SRC	YWHAG
SRC	DNM1
XRCC6	MAPK8
XRCC6	TP53
XRCC6	SMAD3
XRCC6	PXN
CDK5	GTF2B
CDK5	ACTN1
CDK5	DDX50
CDK5	STX1A
CDK5	CHGB
NPR2	YWHAH
PUF60	SF3A2
SNAP25	STXBP6
SNAP25	CPLX1
SNAP25	STX2
GAD1	PRKACA
TBK1	YWHAH
PRMT5	YWHAG
ATXN2	CHGB
PTK2B	UBB
PTK2B	ATP2A2
PTK2B	VEGFA
PTK2B	FGR
PTK2B	SNCA
VEGFA	MAPK3
VEGFA	KDR
VEGFA	TIE1
VEGFA	CDH5
VEGFA	FN1
VEGFA	CASP3
VEGFA	ETS1
VEGFA	SOD2
VEGFA	SELP
VEGFA	CD44
VEGFA	BAX
VEGFA	DLL4
VEGFA	BMP2
VEGFA	MMP2
PPP3CA	PRKCZ
CLTC	EGR1
CLTC	AP1S1
RPLP1	TUBB2A
CHD3	JUN
CDC42	EGR1
BNIPL	CDC42
YES1	PTK2B
YES1	YWHAH
CALR	APP
TBP	JUN
COPS5	DDB1
POLR3A	PSMA3
E2F4	FHL2
AK5	HPRT1
TGFB1	COL2A1
ALDOA	KHK
ALDOA	ATP6V1E1
ALDOA	EP300
ALDOA	GNPAT
AP2M1	EGR1
AP2M1	CACNA1A
HIF1A	VEGFA
MYC	TUBB
MYC	NUP93
MYC	PSMA3
YWHAG	HRAS
YWHAG	AKT1S1
YWHAG	CPSF3
YWHAG	KIAA0408
YWHAG	YWHAH
YWHAG	PRMT1
YWHAG	CSNK1D
YWHAG	TP53
YWHAG	PRKDC
YWHAG	ACIN1
YWHAG	DCP1A
YWHAG	RAN
YWHAG	PUF60
YWHAG	MCM5
YWHAG	LARP1
YWHAG	NEFL
YWHAG	PPP2R2B
TYRO3	VEGFA
PRKACA	SNAP25
STXBP1	CDK5
SLC25A6	CHGB
PDHA1	UBC
RABAC1	TUBB2A
BTRC	RASA1
BTRC	PRKACA
MEF2C	JUN
EP300	GSTA4
EP300	VEGFA
ENTPD4	HPRT1
RAC1	VEGFA
RAC1	TUBA4A
NME1	RAC1
SRF	JUN
UBE2I	JUN
UBE2I	UCHL1
NDUFA5	SRF
UCHL1	CBX1
UCHL1	UBC
UCHL1	RANBP9
CDS2	CTCF
REST	SST
REST	SNAP25
REST	SUB1
PLAUR	JUN
ENTPD5	HPRT1
RAN	SPI1
RAN	SMAD1
RAN	EP300
RAN	XRCC1
USP43	YWHAH
PJA1	MAGED1
FHL2	UBC
FHL2	FOS
FHL2	ITGA7
ITGA7	FHL2
YWHAQ	PIN1
YWHAQ	RAN
YWHAQ	YWHAH
YWHAQ	YWHAG
SMC3	TUBB
YWHAH	NR3C1
YWHAH	PPP2R1A
YWHAH	ESR1
YWHAH	HRAS
YWHAH	CSNK1E
YWHAH	CTNNB1
YWHAH	CREBBP
YWHAH	MAP2K1
YWHAH	RIMS2
YWHAH	ESR2
YWHAH	MED1
YWHAH	GREM1
YWHAH	ARAF
YWHAH	NEK1
YWHAH	YWHAG
YWHAH	RAN
YWHAH	AKT1
YWHAH	YWHAE
YWHAH	AKT1S1
VDAC1	TOMM20
VDAC1	HK1
SST	TAC1
SST	FOS
EGR1	NME1
PSMA3	EGR1
APP	CDK5
APP	SST
APP	TAC1
APP	ALDOA
SH3GL2	SYNJ2
SH3GL2	PDCD6IP
SH3GL2	AP2A2
SH3GL2	UBC
SH3GL2	ADAM15
SH3GL2	GCH1
USF1	XRCC6
UBC	BTRC
UBC	UCHL5
UBC	UBE2N
UBC	VLDLR
UBC	COPS5
UBC	ANAPC7
UBC	GNAS
UBC	JUN
UBC	KRT18
UBC	PSMA7
UBC	SUMO1
UBC	RAN
UBC	PPP2CA
UBC	SH3GL2
UBC	XRCC6
UBC	PJA1
NUP93	NDC1
ALDOC	UBC
TRIP13	CCNB1
TRIM28	YWHAQ
PRKCZ	RXRG
PRKCZ	YWHAG
PRKCZ	TRAF2
PRKCZ	SUFU
PRKCZ	TRIP6
PRKCZ	CASP9
PRKCZ	MAP2K1
PRKCZ	YWHAH
PRKCZ	RPS6KA2
PRKCZ	TRIM28
PRKCZ	CASP8
PPP2CA	RALA
PPP2CA	TRIP13
DDX24	YWHAH
HPRT1	UBC
ENTPD6	HPRT1
C14ORF1	CDC42
C14ORF1	NSF
TBPL1	GTF2B
AKT1S1	EIF6
TUBB2A	UBC
TUBB2A	CHGB
JUN	ATF4
JUN	PIN1
JUN	EGR1
JUN	PENK
JUN	SARS
JUN	IL10
JUN	HIF1A
JUN	VEGFA
JUN	EP300
JUN	CTSK
JUN	HMGA1
JUN	TGFB1
JUN	BMP4
JUN	SULT2B1
JUN	BATF
JUN	MMP2
JUN	TCF4
JUN	PARD6B
JUN	LEPR
JUN	DKK1
JUN	SERPINE1
JUN	PLTP
CHGB	EPHA4
CHGB	ACACA
CHGB	REST
CHGB	CLK4
CHGB	MGLL
ACTB	CPNE4
PPME1	PPP2R1A
PACSIN1	DNM1
CCNB1	UBC
ARPC3	CTCF
MMP7	BDNF
BDNF	ESR1
CPNE4	REST
CPNE4	CTCF
RASGRF2	UBC
PMVK	RASGRF2
WDR20	YWHAH
VHL	VEGFA
RNF126	UBC
HMGCL	RNF126
GTF2B	REST
GTF2B	PCCB
TSG101	JUN
SPI1	YWHAG
EXOSC6	C1QBP
CDC37	CDK5
TRAF3	MAP2K1
DLG4	PTK2B
ACTN2	MYPN
ACTN2	YWHAQ
KCNQ2	ARIH2
RPS6KA2	YWHAH
GAPDH	PTK2B
GAPDH	GRM1
UBE2N	BRCA1
UBE2N	AURKA
UBE2N	BCL10
BRCA1	ECHS1
BRCA1	CDS1
ACVR1	CHGB
UBB	PIN1
UBB	CDC42
PLK1	PIN1
STK17A	YWHAH
KCNH2	YWHAH
STAT3	MAP2K1
STAT3	PTK2B
